# Supplementary material for: Transcriptome analysis reveals the mechanisms of flavonoid accumulation in different Morus alba L. varieties
Source: BMC Plant Biol. 2026 Jan 5;26:210. doi: 10.1186/s12870-025-08070-9 (PMC12871004; doi:10.1186/s12870-025-08070-9)
Supplement: Supplementary file 2 — Supplementary Material 2. [file 12870_2025_8070_MOESM2_ESM.xlsx]

## Sheet: Table 1
Table S1 Primer sequence.
Gene-ID	Primer	Sequence (5'->3')
PAL1	F：	ACTCGGGGTTCTTTGAGCTG
	R：	TCAAGTGGTCGGTGAACTCG
4CL1	F：	CAATTCGCCGGAATTCGTCC
	R：	GTCGGAAGCCCTAGCTTGTT
CHS	F：	TCTCCGAGAAGTCGGGCTTA
	R：	CTTGGTCGAGAATGGCTGGT
F3'H	F：	GGCCCAGTTCCTTAAGACCC
	R：	TACGGCCTGAACACCAAGTC
FLS/F3H	F：	AGGGACTAAGCCTGGAGAGG
	R：	AGGCTCAACTCCGAGAGCTA
ANR	F：	AGGGACTAAGCCTGGAGAGG
	R：	AGGCTCAACTCCGAGAGCTA

## Sheet: Table 2
Table S2 Statistical Table of Sample Sequencing Data Evaluation
Samples	Read Number	Base Number	GC Content	%≥Q30
HS1-1	42838800	12753554658	47.19	92.14
HS1-2	41946398	12456265538	47.09	92.39
HS1-3	34043003	10138229832	46.81	92.19
HS2-1	34979869	10419985202	46.2	91.7
HS2-2	34936401	10414775664	46.64	90.51
HS2-3	37159527	11061986204	46.76	90.66
HS3-1	34037334	10140251996	47.33	91.92
HS3-2	34042990	10152287050	46.87	91.8
HS3-3	35004916	10398606700	46.53	92.93
HS4F-1	34810169	10379293660	47.46	92.41
HS4F-2	31933186	9514300796	47.26	91.82
HS4F-3	35429965	10530774592	47.56	91.76
HS4L-1	35674687	10612399460	46.32	94.98
HS4L-2	35215312	10433637692	46.28	91.08
HS4L-3	34979922	10406109900	45.98	91.46
YS1-1	36493255	10832390294	47.18	92.17
YS1-2	34265542	10198061260	47.01	92.46
YS1-3	43154384	12812313156	46.91	92.6
YS2-1	35946671	10707856244	46.59	92.82
YS2-2	39194645	11650176458	46.82	92.28
YS2-3	37459078	11138481654	46.34	92.96
YS3-1	44734368	13308140932	45.1	92.23
YS3-2	36917917	10920913948	45.37	92.99
YS3-3	32873707	9779956602	45.4	91.83
YS4F-1	39797687	11833205470	46.67	91.89
YS4F-2	45237766	13427237158	46.47	92.01
YS4F-3	37981350	11308746200	46.66	91.96
YS4L-1	39519357	11749798212	46.73	92.72
YS4L-2	42125784	12578042416	46.24	92.22
YS4L-3	36476337	10846581830	46.58	92.28

## Sheet: Table 3
overexpression gene
id	HS4F-1	HS4F-2	HS4F-3	YS4F-1	YS4F-2	YS4F-3	HS4F-1_CPM	HS4F-2_CPM	HS4F-3_CPM	YS4F-1_CPM	YS4F-2_CPM	YS4F-3_CPM	HS4F_mean	YS4F_mean	log2(fc)	PValue	FDR	NR_annotation
Morus_alba_newGene_7715	0	0	2	738	654	790	0	0	0.04	13.2	10.74	14.48	0.0133333333333333	12.8066666666667	9.90764180366553	0	0	--
M.alba_G0011962	0	0	2	698	806	416	0	0	0.04	12.49	13.23	7.63	0.0133333333333333	11.1166666666667	9.70347104607195	0	0	UDP-glycosyltransferase 74F2 [Morus notabilis]
M.alba_G0011972	4	2	4	2140	2995	2953	0.07	0.04	0.07	38.28	49.17	54.14	0.06	47.1966666666667	9.61950675468723	0	0	probable serine/threonine protein kinase IRE [Morus notabilis]
Morus_alba_newGene_3974	2	0	3	1202	1813	1063	0.04	0	0.05	21.5	29.77	19.49	0.03	23.5866666666667	9.61879333124815	0	0	putative RNA-directed DNA polymerase [Helianthus annuus]
M.alba_G0006138	9	26	12	12160	20527	8260	0.16	0.52	0.22	217.54	337.01	151.44	0.3	235.33	9.61550703179756	0	0	methylesterase 10 [Morus notabilis]
M.alba_G0000616	2	2	0	898	302	2139	0.04	0.04	0	16.07	4.96	39.22	0.0266666666666667	20.0833333333333	9.55674552600469	0	0	Two-component response regulator [Morus notabilis]
Morus_alba_newGene_4260	0	0	3	645	541	772	0	0	0.05	11.54	8.88	14.15	0.0166666666666667	11.5233333333333	9.43337679337504	0	0	zinc finger BED domain-containing protein DAYSLEEPER-like [Morus notabilis]
Morus_alba_newGene_11061	0	0	2	414	420	567	0	0	0.04	7.41	6.9	10.4	0.0133333333333333	8.23666666666667	9.27087929532878	0	0	uncharacterized protein LOC21412429 [Morus notabilis]
Morus_alba_newGene_4499	0	3	0	122	2034	74	0	0.06	0	2.18	33.39	1.36	0.02	12.31	9.26561504648446	0	0	terpene synthase 10 [Morus notabilis]
M.alba_G0011326	4	0	0	478	237	1505	0.07	0	0	8.55	3.89	27.59	0.0233333333333333	13.3433333333333	9.15951097832993	0	0	rop guanine nucleotide exchange factor 12 [Morus notabilis]
M.alba_G0000639	0	2	0	498	240	459	0	0.04	0	8.91	3.94	8.42	0.0133333333333333	7.09	9.05460431796067	0	0	uncharacterized protein LOC21391008 [Morus notabilis]
Morus_alba_newGene_10028	0	0	12	1995	2509	2173	0	0	0.22	35.69	41.19	39.84	0.0733333333333333	38.9066666666667	9.05133254928059	0	0	LOW QUALITY PROTEIN: uncharacterized protein LOC118037487 [Populus alba]
M.alba_G0008844	91	21	59	38908	29203	26046	1.66	0.42	1.08	696.06	479.45	477.54	1.05333333333333	551.016666666667	9.03099008891843	0	0	elongation factor 1-alpha [Morus notabilis]
Morus_alba_newGene_14110	0	0	2	375	491	315	0	0	0.04	6.71	8.06	5.78	0.0133333333333333	6.85	9.00492267856905	0	0	hypothetical protein L484_012065 [Morus notabilis]
M.alba_G0000747	3	34	0	6858	8412	5432	0.05	0.69	0	122.69	138.11	99.59	0.246666666666667	120.13	8.92781799413254	0	0	cucumber peeling cupredoxin [Morus notabilis]
Morus_alba_newGene_6412	7	4	10	3110	3745	3140	0.13	0.08	0.18	55.64	61.48	57.57	0.13	58.23	8.80710718529373	0	0	polyadenylate-binding protein 2 [Morus notabilis]
M.alba_G0009931	4	9	8	2444	5582	2388	0.07	0.18	0.15	43.72	91.64	43.78	0.133333333333333	59.7133333333333	8.80687179595802	0	0	UDP-glycosyltransferase 73C6 isoform X1 [Morus notabilis]
M.alba_G0004112	0	4	0	681	664	629	0	0.08	0	12.18	10.9	11.53	0.0266666666666667	11.5366666666667	8.75697322616545	0	0	MATH domain and coiled-coil domain-containing protein At3g58270 [Morus notabilis]
M.alba_G0017975	2	2	2	888	1497	556	0.04	0.04	0.04	15.89	24.58	10.19	0.04	16.8866666666667	8.72166886099135	0	0	uncharacterized protein LOC21399310 [Morus notabilis]
Morus_alba_newGene_5725	5	0	0	941	509	652	0.09	0	0	16.83	8.36	11.95	0.03	12.38	8.68883309849311	0	0	uncharacterized protein LOC21406662 [Morus notabilis]
Morus_alba_newGene_6170	0	3	2	640	815	766	0	0.06	0.04	11.45	13.38	14.04	0.0333333333333333	12.9566666666667	8.60251329745184	0	0	uncharacterized protein LOC112094407 [Morus notabilis]
Morus_alba_newGene_13123	0	0	4	425	461	599	0	0	0.07	7.6	7.57	10.98	0.0233333333333333	8.71666666666667	8.5452403090767	0	0	uncharacterized protein LOC21408110 [Morus notabilis]
M.alba_G0010853	0	7	0	1307	938	521	0	0.14	0	23.38	15.4	9.55	0.0466666666666667	16.11	8.43134835737012	0	0	uncharacterized protein LOC21398693 [Morus notabilis]
M.alba_G0007301	7	0	11	1772	1866	2769	0.13	0	0.2	31.7	30.64	50.77	0.11	37.7033333333333	8.42104474312306	0	0	remorin isoform X1 [Morus notabilis]
M.alba_G0008778	6	0	12	1320	3887	761	0.11	0	0.22	23.61	63.82	13.95	0.11	33.7933333333333	8.26309132923102	0	0	probable aldo-keto reductase 2 [Morus notabilis]
M.alba_G0019654	15	0	19	883	759	7816	0.27	0	0.35	15.8	12.46	143.3	0.206666666666667	57.1866666666667	8.11222929024868	0	0	probable acyl-activating enzyme 6 [Morus notabilis]
M.alba_G0015341	2	11	3	650	4235	69	0.04	0.22	0.05	11.63	69.53	1.27	0.103333333333333	27.4766666666667	8.05475746913932	0	0	uncharacterized protein LOC21391430 [Morus notabilis]
M.alba_G0001386	0	0	21	1747	956	2702	0	0	0.38	31.25	15.7	49.54	0.126666666666667	32.1633333333333	7.98823620377569	0	0	lysine histidine transporter 1 [Morus notabilis]
M.alba_G0015429	6	8	4	1448	1928	1238	0.11	0.16	0.07	25.9	31.65	22.7	0.113333333333333	26.75	7.88282283564669	0	0	receptor-like cytosolic serine/threonine-protein kinase RBK2 [Morus notabilis]
M.alba_G0015025	0	6	6	672	1565	722	0	0.12	0.11	12.02	25.69	13.24	0.0766666666666667	16.9833333333333	7.79130447499616	0	0	uncharacterized protein LOC21404893 [Morus notabilis]
Morus_alba_newGene_8344	5	6	4	551	1726	1099	0.09	0.12	0.07	9.86	28.34	20.15	0.0933333333333333	19.45	7.70316201853711	0	0	hypothetical protein L484_026921 [Morus notabilis]
Morus_alba_newGene_4549	14	33	14	4782	2984	5494	0.25	0.67	0.26	85.55	48.99	100.73	0.393333333333333	78.4233333333333	7.63938670000376	0	0	desmethylxanthohumol 6'-O-methyltransferase isoform X1 [Morus notabilis]
Morus_alba_newGene_5184	0	0	12	814	1140	558	0	0	0.22	14.56	18.72	10.23	0.0733333333333333	14.5033333333333	7.62769968290323	0	0	PREDICTED: uncharacterized protein LOC109222671, partial [Nicotiana attenuata]
Morus_alba_newGene_3312	0	0	8	577	523	522	0	0	0.15	10.32	8.59	9.57	0.05	9.49333333333333	7.56884283535788	0	0	--
M.alba_G0019214	2	0	11	483	1843	311	0.04	0	0.2	8.64	30.26	5.7	0.08	14.8666666666667	7.53786549408651	0	0	probable LRR receptor-like serine/threonine-protein kinase At1g53430 [Morus notabilis]
Morus_alba_newGene_4258	0	9	0	607	474	669	0	0.18	0	10.86	7.78	12.27	0.06	10.3033333333333	7.42393293741591	0	0	zinc finger BED domain-containing protein RICESLEEPER 2-like [Morus notabilis]
M.alba_G0018526	4	0	11	842	1528	247	0.07	0	0.2	15.06	25.09	4.53	0.09	14.8933333333333	7.37052596831985	0	0	UDP-glucose 6-dehydrogenase 1 [Morus notabilis]
M.alba_G0014479	0	12	7	1155	1108	1220	0	0.24	0.13	20.66	18.19	22.37	0.123333333333333	20.4066666666667	7.37033396389804	0	0	mitogen-activated protein kinase kinase kinase ANP1 [Morus notabilis]
M.alba_G0004316	80	574	91	39435	85156	15194	1.46	11.58	1.66	705.49	1398.08	278.58	4.9	794.05	7.34030429486838	0	0	cation/H(+) antiporter 20 isoform X1 [Morus notabilis]
Morus_alba_newGene_4543	298	13	478	56509	30896	37548	5.42	0.26	8.72	1010.95	507.25	688.43	4.8	735.543333333333	7.25963212194521	0	0	BURP domain-containing protein BNM2A [Morus notabilis]
Morus_alba_newGene_5177	0	0	17	830	1068	824	0	0	0.31	14.85	17.53	15.11	0.103333333333333	15.83	7.25921173047146	0	0	uncharacterized protein LOC116194359 [Punica granatum]
M.alba_G0006438	2	2	16	1639	617	934	0.04	0.04	0.29	29.32	10.13	17.12	0.123333333333333	18.8566666666667	7.25636809001483	0	0	cytochrome P450 CYP736A12 [Morus notabilis]
Morus_alba_newGene_8857	0	0	12	612	749	557	0	0	0.22	10.95	12.3	10.21	0.0733333333333333	11.1533333333333	7.24879011140106	0	0	--
M.alba_G0010418	80	7	399	34438	19625	22372	1.46	0.14	7.28	616.1	322.2	410.18	2.96	449.493333333333	7.2465587324672	0	0	BURP domain-containing protein BNM2A [Morus notabilis]
Morus_alba_newGene_3249	12	0	44	2852	3416	2543	0.22	0	0.8	51.02	56.08	46.62	0.34	51.24	7.23559191909131	0	0	uncharacterized protein LOC116194359 [Punica granatum]
M.alba_G0008460	26	3	56	6257	3716	3155	0.47	0.06	1.02	111.94	61.01	57.85	0.516666666666667	76.9333333333333	7.21823119825861	0	0	non-specific lipid-transfer protein-like protein At2g13820 [Morus notabilis]
M.alba_G0006381	0	0	8	409	478	383	0	0	0.15	7.32	7.85	7.02	0.05	7.39666666666667	7.20880335658849	0	0	uncharacterized protein LOC21385547 [Morus notabilis]
Morus_alba_newGene_11476	0	0	21	859	1361	915	0	0	0.38	15.37	22.34	16.78	0.126666666666667	18.1633333333333	7.16384826213294	0	0	hypothetical protein GOBAR_AA36262 [Gossypium barbadense]
M.alba_G0005446	9	13	32	1929	5018	1235	0.16	0.26	0.58	34.51	82.38	22.64	0.333333333333333	46.51	7.12443153547104	0	0	protein DETOXIFICATION 56 [Morus notabilis]
M.alba_G0001051	12	0	0	457	636	563	0.22	0	0	8.18	10.44	10.32	0.0733333333333333	9.64666666666667	7.03941758789443	0	0	putative nuclease HARBI1 [Morus notabilis]
id	HS3-1	HS3-2	HS3-3	YS3-1	YS3-2	YS3-3	HS3-1_CPM	HS3-2_CPM	HS3-3_CPM	YS3-1_CPM	YS3-2_CPM	YS3-3_CPM	HS3_mean	YS3_mean	log2(fc)	PValue	FDR	NR_annotation
M.alba_G0004383	0	5	0	1322	1274	1449	0	0.1	0	23.66	28.94	34.05	0.0333333333333333	28.8833333333333	9.75905593916017	0	0	tropinone reductase homolog At5g06060-like [Morus notabilis]
Morus_alba_newGene_14106	0	0	3	1019	632	712	0	0	0.06	18.24	14.36	16.73	0.02	16.4433333333333	9.68328707127334	0	0	--
Morus_alba_newGene_10501	0	0	3	701	507	1015	0	0	0.06	12.55	11.52	23.85	0.02	15.9733333333333	9.64144969206763	0	0	--
Morus_alba_newGene_8479	8	0	4	3987	2124	2582	0.15	0	0.08	71.35	48.26	60.68	0.0766666666666667	60.0966666666667	9.61446980167974	0	0	--
Morus_alba_newGene_5725	15	23	22	17036	12050	13083	0.29	0.44	0.43	304.88	273.77	307.47	0.386666666666667	295.373333333333	9.57723346884781	0	0	uncharacterized protein LOC21406662 [Morus notabilis]
Morus_alba_newGene_11618	0	0	3	698	618	642	0	0	0.06	12.49	14.04	15.09	0.02	13.8733333333333	9.43809874901418	0	0	enoyl-CoA hydratase [Morus alba var. multicaulis]
M.alba_G0016610	11	2	4	4410	3532	2930	0.21	0.04	0.08	78.92	80.25	68.86	0.11	76.01	9.43254190038826	0	0	cytochrome P450 CYP82D47 [Morus notabilis]
M.alba_G0017781	0	0	4	998	734	723	0	0	0.08	17.86	16.68	16.99	0.0266666666666667	17.1766666666667	9.33119687715303	0	0	cycloartenol synthase [Morus notabilis]
Morus_alba_newGene_102	0	2	0	435	382	371	0	0.04	0	7.78	8.68	8.72	0.0133333333333333	8.39333333333333	9.29806256771902	0	0	chitinase [Morus alba var. multicaulis]
M.alba_G0007234	0	2	0	658	307	247	0	0.04	0	11.78	6.97	5.8	0.0133333333333333	8.18333333333333	9.26150730920206	0	0	ribonuclease 1 [Morus notabilis]
Morus_alba_newGene_6170	0	3	0	582	474	423	0	0.06	0	10.42	10.77	9.94	0.02	10.3766666666667	9.01912736074802	0	0	uncharacterized protein LOC112094407 [Morus notabilis]
M.alba_G0005586	22	30	6	11918	6666	6536	0.42	0.57	0.12	213.29	151.45	153.61	0.37	172.783333333333	8.86722307588371	0	0	glutamate receptor 3.6, partial [Morus notabilis]
Morus_alba_newGene_6744	2	1	0	644	355	322	0.04	0.02	0	11.53	8.07	7.57	0.02	9.05666666666667	8.82283634950082	0	0	--
M.alba_G0011611	8	4	9	3544	2401	2652	0.15	0.08	0.18	63.42	54.55	62.33	0.136666666666667	60.1	8.78055977170162	0	0	probable serine/threonine-protein kinase ifkC [Morus notabilis]
Morus_alba_newGene_12898	0	2	3	1231	549	387	0	0.04	0.06	22.03	12.47	9.1	0.0333333333333333	14.5333333333333	8.76818432477693	0	0	--
M.alba_G0020328	7	0	0	796	861	724	0.13	0	0	14.25	19.56	17.02	0.0433333333333333	16.9433333333333	8.61102479730735	0	0	phenylalanine N-monooxygenase [Morus notabilis]
Morus_alba_newGene_13272	6	14	7	4406	2406	3013	0.12	0.27	0.14	78.85	54.66	70.81	0.176666666666667	68.1066666666667	8.59062235513952	0	0	--
Morus_alba_newGene_10845	18	0	5	3377	2260	2595	0.35	0	0.1	60.44	51.35	60.99	0.15	57.5933333333333	8.5847955124646	0	0	--
Morus_alba_newGene_3249	18	9	3	4547	2786	3294	0.35	0.17	0.06	81.37	63.3	77.41	0.193333333333333	74.0266666666667	8.58081085745069	0	0	uncharacterized protein LOC116194359 [Punica granatum]
M.alba_G0018960	6	6	0	1268	1608	1138	0.12	0.11	0	22.69	36.53	26.75	0.0766666666666667	28.6566666666667	8.54605563490855	0	0	cucumisin [Morus notabilis]
Morus_alba_newGene_10028	22	7	6	5393	2716	3442	0.42	0.13	0.12	96.51	61.71	80.89	0.223333333333333	79.7033333333333	8.47929765644245	0	0	LOW QUALITY PROTEIN: uncharacterized protein LOC118037487 [Populus alba]
Morus_alba_newGene_12233	7	7	12	3636	2148	2401	0.13	0.13	0.23	65.07	48.8	56.43	0.163333333333333	56.7666666666667	8.4410809704507	0	0	--
Morus_alba_newGene_3252	0	0	15	1482	1568	1430	0	0	0.29	26.52	35.62	33.61	0.0966666666666667	31.9166666666667	8.36707577657211	0	0	hypothetical protein L484_003542 [Morus notabilis]
Morus_alba_newGene_4260	0	4	0	425	316	333	0	0.08	0	7.61	7.18	7.83	0.0266666666666667	7.54	8.14338321398982	0	0	zinc finger BED domain-containing protein DAYSLEEPER-like [Morus notabilis]
Morus_alba_newGene_6412	42	5	22	8122	4673	4267	0.81	0.1	0.43	145.35	106.17	100.28	0.446666666666667	117.266666666667	8.03637867190155	0	0	polyadenylate-binding protein 2 [Morus notabilis]
M.alba_G0000649	0	5	0	447	369	411	0	0.1	0	8	8.38	9.66	0.0333333333333333	8.68	8.02458563827827	0	0	probable protein phosphatase 2C 27 [Morus notabilis]
Morus_alba_newGene_13822	4	9	4	1584	984	1223	0.08	0.17	0.08	28.35	22.36	28.74	0.11	26.4833333333333	7.91143738487743	0	0	hypothetical protein L484_019532 [Morus notabilis]
Morus_alba_newGene_1858	5	0	0	445	309	361	0.1	0	0	7.96	7.02	8.48	0.0333333333333333	7.82	7.87405920314115	0	0	--
M.alba_G0012524	1	2	3	529	389	379	0.02	0.04	0.06	9.47	8.84	8.91	0.04	9.07333333333333	7.82548885078284	0	0	putative RING-H2 finger protein ATL71 [Morus notabilis]
M.alba_G0006439	7	3	6	1353	953	1029	0.13	0.06	0.12	24.21	21.65	24.18	0.103333333333333	23.3466666666667	7.81976705804668	0	0	cytochrome P450 CYP736A12 [Morus notabilis]
Morus_alba_newGene_13513	11	5	5	1199	1483	1378	0.21	0.1	0.1	21.46	33.69	32.39	0.136666666666667	29.18	7.73817466402096	0	0	tropinone reductase homolog At5g06060-like [Morus notabilis]
M.alba_G0010657	2	4	2	629	391	515	0.04	0.08	0.04	11.26	8.88	12.1	0.0533333333333333	10.7466666666667	7.65463602852797	0	0	transcription factor bHLH162-like, partial [Morus notabilis]
M.alba_G0010029	10	2	0	498	968	604	0.19	0.04	0	8.91	21.99	14.2	0.0766666666666667	15.0333333333333	7.61534976208573	0	0	auxin-responsive protein SAUR32 [Morus notabilis]
Morus_alba_newGene_319	364	781	413	112045	95834	72431	7.01	14.94	8.09	2005.18	2177.31	1702.26	10.0133333333333	1961.58333333333	7.61395250392435	0	0	--
Morus_alba_newGene_12550	0	8	0	481	436	455	0	0.15	0	8.61	9.91	10.69	0.05	9.73666666666667	7.60535604722066	0	0	protein ANTAGONIST OF LIKE HETEROCHROMATIN PROTEIN 1-like [Morus notabilis]
Morus_alba_newGene_4485	0	6	3	606	434	446	0	0.11	0.06	10.85	9.86	10.48	0.0566666666666667	10.3966666666667	7.51940499612381	0	0	hypothetical protein L484_018524 [Morus notabilis]
Morus_alba_newGene_12347	7	16	16	2577	1864	2035	0.13	0.31	0.31	46.12	42.35	47.83	0.25	45.4333333333333	7.50567925119669	0	0	hypothetical protein L484_004801 [Morus notabilis]
Morus_alba_newGene_8953	10	0	0	655	445	481	0.19	0	0	11.72	10.11	11.3	0.0633333333333333	11.0433333333333	7.44599497463743	0	0	uncharacterized protein LOC112031110 [Quercus suber]
Morus_alba_newGene_12986	3	3	18	1527	1002	1341	0.06	0.06	0.35	27.33	22.77	31.52	0.156666666666667	27.2066666666667	7.44011814358046	0	0	--
Morus_alba_newGene_6199	0	13	0	420	809	712	0	0.25	0	7.52	18.38	16.73	0.0833333333333333	14.21	7.41379715018921	0	0	hypothetical protein L484_021900 [Morus notabilis]
Morus_alba_newGene_12086	37	41	55	6774	7476	6037	0.71	0.78	1.08	121.23	169.85	141.88	0.856666666666667	144.32	7.39632157478266	0	0	receptor-like protein 9DC3 [Morus notabilis]
M.alba_G0005071	659	736	717	115749	108584	96002	12.69	14.08	14.04	2071.47	2466.98	2256.22	13.6033333333333	2264.89	7.37933696381015	0	0	agglutinin alpha chain isoform X1 [Morus notabilis]
Morus_alba_newGene_5184	13	0	0	783	646	490	0.25	0	0	14.01	14.68	11.52	0.0833333333333333	13.4033333333333	7.32948243102564	0	0	PREDICTED: uncharacterized protein LOC109222671, partial [Nicotiana attenuata]
M.alba_G0008844	68	29	42	2884	10702	5676	1.31	0.55	0.82	51.61	243.15	133.4	0.893333333333333	142.72	7.31977321018369	0	0	elongation factor 1-alpha [Morus notabilis]
Morus_alba_newGene_13325	5	0	6	710	417	500	0.1	0	0.12	12.71	9.47	11.75	0.0733333333333333	11.31	7.26891409607368	0	0	uncharacterized protein LOC115701495 isoform X1 [Cannabis sativa]
Morus_alba_newGene_7746	3	15	2	1223	781	744	0.06	0.29	0.04	21.89	17.74	17.49	0.13	19.04	7.19437804516685	0	0	--
Morus_alba_newGene_1392	6	0	3	557	355	348	0.12	0	0.06	9.97	8.07	8.18	0.06	8.74	7.18652696877944	0	0	zinc finger BED domain-containing protein RICESLEEPER 2-like [Morus notabilis]
Morus_alba_newGene_3861	0	10	0	483	357	431	0	0.19	0	8.64	8.11	10.13	0.0633333333333333	8.96	7.14438990933517	0	0	--
Morus_alba_newGene_4842	2	4	2	407	325	333	0.04	0.08	0.04	7.28	7.38	7.83	0.0533333333333333	7.49666666666667	7.13506794577782	0	0	L10-interacting MYB domain-containing protein-like [Morus notabilis]
M.alba_G0016305	0	9	0	365	360	380	0	0.17	0	6.53	8.18	8.93	0.0566666666666667	7.88	7.11955147892719	0	0	serine/threonine-protein kinase STY13-like [Morus notabilis]
silencing gene
id	HS4F-1	HS4F-2	HS4F-3	YS4F-1	YS4F-2	YS4F-3	HS4F-1_CPM	HS4F-2_CPM	HS4F-3_CPM	YS4F-1_CPM	YS4F-2_CPM	YS4F-3_CPM	HS4F_mean	YS4F_mean	log2(fc)	PValue	FDR	NR_annotation
M.alba_G0008799	6147	5738	22809	0	0	0	111.9	115.74	416.24	0	0	0	214.626666666667	0.001	-17.7115	0	0	oil body-associated protein 1A [Morus notabilis]
M.alba_G0002592	2181	5335	9307	0	0	0	39.7	107.61	169.84	0	0	0	105.716666666667	0.001	-16.6898	0	0	--
M.alba_G0018919	3955	3460	6409	0	0	0	72	69.79	116.96	0	0	0	86.25	0.001	-16.3962	0	0	1-Cys peroxiredoxin [Morus notabilis]
Morus_alba_newGene_2088	3168	4624	4122	0	0	0	57.67	93.27	75.22	0	0	0	75.3866666666667	0.001	-16.202	0	0	uncharacterized protein K02A2.6-like [Morus notabilis]
M.alba_G0018033	1935	2656	6650	0	0	0	35.23	53.58	121.36	0	0	0	70.0566666666667	0.001	-16.0962	0	0	11-beta-hydroxysteroid dehydrogenase 1B isoform X1 [Morus notabilis]
M.alba_G0009199	1436	1491	4931	0	0	0	26.14	30.08	89.99	0	0	0	48.7366666666667	0.001	-15.5727	0	0	uncharacterized protein LOC21392147 [Morus notabilis]
M.alba_G0002419	16593	16249	60927	2	0	0	302.07	327.77	1111.86	0.04	0	0	580.566666666667	0.0133333333333333	-15.4101	0	0	non-specific lipid-transfer protein 1-like [Morus notabilis]
Morus_alba_newGene_13432	580	625	4686	0	0	0	10.56	12.61	85.52	0	0	0	36.23	0.001	-15.1449	0	0	hypothetical protein EE612_000127, partial [Oryza sativa]
M.alba_G0014836	4755	0	0	0	0	0	86.56	0	0	0	0	0	28.8533333333333	0.001	-14.8165	0	0	hypothetical protein CICLE_v10032703mg [Citrus clementina]
Morus_alba_newGene_8273	1250	1311	1792	0	0	0	22.76	26.44	32.7	0	0	0	27.3	0.001	-14.7366	0	0	LOW QUALITY PROTEIN: hypothetical protein TorRG33x02_130790 [Trema orientale]
M.alba_G0008143	469	2697	403	0	0	0	8.54	54.4	7.35	0	0	0	23.43	0.001	-14.5161	0	0	major allergen Pru av 1-like [Morus notabilis]
Morus_alba_newGene_5609	1239	1298	1162	0	0	0	22.56	26.18	21.21	0	0	0	23.3166666666667	0.001	-14.5091	0	0	--
Morus_alba_newGene_11338	1200	1154	1337	0	0	0	21.85	23.28	24.4	0	0	0	23.1766666666667	0.001	-14.5004	0	0	(R)-mandelonitrile lyase 2 [Morus notabilis]
Morus_alba_newGene_7951	756	357	2618	0	0	0	13.76	7.2	47.78	0	0	0	22.9133333333333	0.001	-14.4839	0	0	Proteinase inhibitor [Morus notabilis]
M.alba_G0000926	784	1557	660	0	0	0	14.27	31.41	12.04	0	0	0	19.24	0.001	-14.2318	0	0	(R)-mandelonitrile lyase 2 [Morus notabilis]
M.alba_G0003800	130406	47261	88751	12	0	4	2373.99	953.32	1619.63	0.21	0	0.07	1648.98	0.0933333333333333	-14.1088	0	0	dirigent protein 24 [Morus notabilis]
Morus_alba_newGene_7543	526	1390	615	0	0	0	9.58	28.04	11.22	0	0	0	16.28	0.001	-13.9908	0	0	--
M.alba_G0014835	2682	0	0	0	0	0	48.82	0	0	0	0	0	16.2733333333333	0.001	-13.9902	0	0	hypothetical protein CICLE_v10032703mg [Citrus clementina]
Morus_alba_newGene_9530	642	838	721	0	0	0	11.69	16.9	13.16	0	0	0	13.9166666666667	0.001	-13.7645	0	0	hypothetical protein L484_015608 [Morus notabilis]
M.alba_G0010846	9591	7088	27564	0	0	3	174.6	142.97	503.02	0	0	0.06	273.53	0.02	-13.7394	0	0	oil body-associated protein 2C [Morus notabilis]
M.alba_G0018224	3547	3919	6687	0	0	1	64.57	79.05	122.03	0	0	0.02	88.55	0.00666666666666667	-13.6972	0	0	oleosin 16.4 kDa [Morus notabilis]
Morus_alba_newGene_10762	428	489	1202	0	0	0	7.79	9.86	21.94	0	0	0	13.1966666666667	0.001	-13.6879	0	0	(R)-mandelonitrile lyase 2 [Morus notabilis]
M.alba_G0013619	6461	7427	20084	0	3	0	117.62	149.81	366.52	0	0.05	0	211.316666666667	0.0166666666666667	-13.6302	0	0	17.3 kDa class II heat shock protein [Morus notabilis]
Morus_alba_newGene_3738	316	536	1027	0	0	0	5.75	10.81	18.74	0	0	0	11.7666666666667	0.001	-13.5224	0	0	--
Morus_alba_newGene_2454	494	837	451	0	0	0	8.99	16.88	8.23	0	0	0	11.3666666666667	0.001	-13.4725	0	0	--
M.alba_G0006133	380	288	948	0	0	0	6.92	5.81	17.3	0	0	0	10.01	0.001	-13.2892	0	0	reticulon-like protein B13 [Morus notabilis]
M.alba_G0010051	248	920	285	0	0	0	4.51	18.56	5.2	0	0	0	9.42333333333333	0.001	-13.202	0	0	UDP-glycosyltransferase 86A1 [Morus notabilis]
M.alba_G0016737	78	200	1185	0	0	0	1.42	4.03	21.63	0	0	0	9.02666666666667	0.001	-13.14	0	0	EC protein homolog [Morus notabilis]
M.alba_G0005663	415	152	860	0	0	0	7.55	3.07	15.69	0	0	0	8.77	0.001	-13.0984	0	0	heavy metal-associated isoprenylated plant protein 26 [Morus notabilis]
M.alba_G0000971	576	369	445	0	0	0	10.49	7.44	8.12	0	0	0	8.68333333333333	0.001	-13.084	0	0	probable xyloglucan endotransglucosylase/hydrolase protein 23 [Morus notabilis]
M.alba_G0002945	4033	6769	15900	0	0	3	73.42	136.54	290.16	0	0	0.06	166.706666666667	0.02	-13.025	0	0	small heat shock protein, chloroplastic [Morus notabilis]
Morus_alba_newGene_8362	345	534	410	0	0	0	6.28	10.77	7.48	0	0	0	8.17666666666667	0.001	-12.9973	0	0	hypothetical protein F511_28557 [Dorcoceras hygrometricum]
M.alba_G0019044	471	167	642	0	0	0	8.57	3.37	11.72	0	0	0	7.88666666666667	0.001	-12.9452	0	0	uncharacterized protein LOC21394852 [Morus notabilis]
M.alba_G0019748	298	451	475	0	0	0	5.42	9.1	8.67	0	0	0	7.73	0.001	-12.9163	0	0	--
M.alba_G0016298	58803	17970	93064	10	5	8	1070.49	362.48	1698.33	0.18	0.08	0.15	1043.76666666667	0.136666666666667	-12.8989	0	0	sucrose-binding protein [Morus notabilis]
M.alba_G0009044	2519	2834	6472	0	2	0	45.86	57.17	118.11	0	0.03	0	73.7133333333333	0.01	-12.8477	0	0	peroxygenase [Morus notabilis]
M.alba_G0008464	73175	166990	403700	32	35	29	1332.12	3368.42	7367.16	0.57	0.57	0.53	4022.56666666667	0.556666666666667	-12.819	0	0	Vicilin-like antimicrobial peptides 2-1 [Morus notabilis]
M.alba_G0008654	12704	9613	42541	8	2	0	231.27	193.91	776.34	0.14	0.03	0	400.506666666667	0.0566666666666667	-12.787	0	0	membrane protein PM19L [Morus notabilis]
Morus_alba_newGene_11630	1139	0	0	0	0	0	20.74	0	0	0	0	0	6.91333333333333	0.001	-12.7552	0	0	uncharacterized protein LOC21386235 [Morus notabilis]
M.alba_G0014444	40966	57372	195099	21	21	10	745.77	1157.27	3560.38	0.38	0.34	0.18	1821.14	0.3	-12.5676	0	0	basic 7S globulin 2, partial [Morus notabilis]
M.alba_G0008624	25786	23658	110762	5	18	7	469.42	477.22	2021.31	0.09	0.3	0.13	989.316666666667	0.173333333333333	-12.4787	0	0	legumin B [Morus notabilis]
Morus_alba_newGene_7054	2127	3019	9974	3	0	0	38.72	60.9	182.02	0.05	0	0	93.88	0.0166666666666667	-12.4596	0	0	--
M.alba_G0009955	3901	3429	18406	0	7	0	71.02	69.17	335.89	0	0.11	0	158.693333333333	0.0366666666666667	-12.0795	0	0	LOW QUALITY PROTEIN: late embryogenesis abundant protein At3g53040 [Morus notabilis]
M.alba_G0003576	3509	4218	16622	4	0	2	63.88	85.08	303.34	0.07	0	0.04	150.766666666667	0.0366666666666667	-12.0056	0	0	em protein H5 [Morus notabilis]
M.alba_G0002222	1308	1262	3091	0	2	0	23.81	25.46	56.41	0	0.03	0	35.2266666666667	0.01	-11.7825	0	0	zinc finger CCCH domain-containing protein 2 [Morus notabilis]
M.alba_G0004195	1792	1358	7068	0	0	3	32.62	27.39	128.98	0	0	0.06	62.9966666666667	0.02	-11.6211	0	0	uncharacterized protein LOC21406739 [Morus notabilis]
Morus_alba_newGene_8117	2640	1483	8860	0	5	0	48.06	29.91	161.69	0	0.08	0	79.8866666666667	0.0266666666666667	-11.5487	0	0	--
Morus_alba_newGene_11340	54509	37819	52547	3	32	25	992.32	762.86	958.94	0.05	0.53	0.46	904.706666666667	0.346666666666667	-11.3497	0	0	(R)-mandelonitrile lyase 1 [Morus notabilis]
M.alba_G0003652	3153	2583	12260	2	3	2	57.4	52.1	223.73	0.04	0.05	0.04	111.076666666667	0.0433333333333333	-11.3238	0	0	18.1 kDa class I heat shock protein [Morus notabilis]
M.alba_G0013279	1521	971	6646	4	0	0	27.69	19.59	121.28	0.07	0	0	56.1866666666667	0.0233333333333333	-11.2336	0	0	cytochrome P450 CYP82D47 [Morus notabilis]
id	HS3-1	HS3-2	HS3-3	YS3-1	YS3-2	YS3-3	HS3-1_CPM	HS3-2_CPM	HS3-3_CPM	YS3-1_CPM	YS3-2_CPM	YS3-3_CPM	HS3_mean	YS3_mean	log2(fc)	PValue	FDR	NR_annotation
M.alba_G0000459	14820	9241	6665	0	0	0	285.37	176.77	130.49	0	0	0	197.543333333333	0.001	-17.5918	0	0	TATA-binding protein-associated factor 2N-like [Morus notabilis]
M.alba_G0017918	7297	5032	2233	0	0	0	140.51	96.26	43.72	0	0	0	93.4966666666667	0.001	-16.5126	0	0	non-specific lipid-transfer protein-like protein At2g13820 [Morus notabilis]
M.alba_G0015913	3425	2127	1131	0	0	0	65.95	40.69	22.14	0	0	0	42.9266666666667	0.001	-15.3896	0	0	defensin-like protein 1 [Morus notabilis]
Morus_alba_newGene_9530	1457	2325	2460	0	0	0	28.06	44.47	48.16	0	0	0	40.23	0.001	-15.296	0	0	hypothetical protein L484_015608 [Morus notabilis]
Morus_alba_newGene_2794	1464	1854	1720	0	0	0	28.19	35.46	33.68	0	0	0	32.4433333333333	0.001	-14.9856	0	0	CHD3-type chromatin-remodeling factor PICKLE [Morus notabilis]
M.alba_G0014764	2686	1276	842	0	0	0	51.72	24.41	16.49	0	0	0	30.8733333333333	0.001	-14.9141	0	0	WAT1-related protein At1g09380 [Morus notabilis]
Morus_alba_newGene_3557	1463	1920	1323	0	0	0	28.17	36.73	25.9	0	0	0	30.2666666666667	0.001	-14.8854	0	0	hypothetical protein L484_027889 [Morus notabilis]
M.alba_G0001276	2051	1334	859	0	0	0	39.49	25.52	16.82	0	0	0	27.2766666666667	0.001	-14.7354	0	0	B3 domain-containing transcription factor FUS3 [Morus notabilis]
Morus_alba_newGene_3738	1260	1299	1502	0	0	0	24.26	24.85	29.41	0	0	0	26.1733333333333	0.001	-14.6758	0	0	--
M.alba_G0003411	1988	1147	920	0	0	0	38.28	21.94	18.01	0	0	0	26.0766666666667	0.001	-14.6705	0	0	zinc finger CCCH domain-containing protein 54 [Morus notabilis]
Morus_alba_newGene_2142	1463	1213	1352	0	0	0	28.17	23.2	26.47	0	0	0	25.9466666666667	0.001	-14.6633	0	0	hypothetical protein L484_019500 [Morus notabilis]
M.alba_G0012039	1566	1023	1008	0	0	0	30.15	19.57	19.74	0	0	0	23.1533333333333	0.001	-14.4989	0	0	hydroxyproline O-galactosyltransferase GALT3 [Morus notabilis]
M.alba_G0008314	1743	1023	499	0	0	0	33.56	19.57	9.77	0	0	0	20.9666666666667	0.001	-14.3558	0	0	protein DMP2 [Morus notabilis]
M.alba_G0014094	1558	1045	630	0	0	0	30	19.99	12.33	0	0	0	20.7733333333333	0.001	-14.3424	0	0	ABSCISIC ACID-INSENSITIVE 5-like protein 1 [Morus notabilis]
M.alba_G0010021	911	861	1364	0	0	0	17.54	16.47	26.71	0	0	0	20.24	0.001	-14.3049	0	0	--
M.alba_G0011701	9881	4648	4075	0	0	1	190.27	88.91	79.78	0	0	0.02	119.653333333333	0.00666666666666667	-14.1315	0	0	nuclear transcription factor Y subunit B-6 [Morus notabilis]
M.alba_G0004213	1396	725	456	0	0	0	26.88	13.87	8.93	0	0	0	16.56	0.001	-14.0154	0	0	cytosolic sulfotransferase 15 [Morus notabilis]
M.alba_G0014089	1278	639	416	0	0	0	24.61	12.22	8.14	0	0	0	14.99	0.001	-13.8717	0	0	CEN-like protein 2 [Morus notabilis]
M.alba_G0007647	1151	511	637	0	0	0	22.16	9.77	12.47	0	0	0	14.8	0.001	-13.8533	0	0	uncharacterized protein LOC21398548 [Morus notabilis]
Morus_alba_newGene_8164	572	1052	619	0	0	0	11.01	20.12	12.12	0	0	0	14.4166666666667	0.001	-13.8155	0	0	--
M.alba_G0015614	621	400	1106	0	0	0	11.96	7.65	21.65	0	0	0	13.7533333333333	0.001	-13.7475	0	0	two-component response regulator ARR22 [Morus notabilis]
Morus_alba_newGene_1750	320	1215	462	0	0	0	6.16	23.24	9.05	0	0	0	12.8166666666667	0.001	-13.6457	0	0	--
M.alba_G0018684	814	781	391	0	0	0	15.67	14.94	7.66	0	0	0	12.7566666666667	0.001	-13.639	0	0	protein STRICTOSIDINE SYNTHASE-LIKE 12 [Morus notabilis]
M.alba_G0019413	968	434	563	0	0	0	18.64	8.3	11.02	0	0	0	12.6533333333333	0.001	-13.6272	0	0	O-glucosyltransferase rumi homolog [Morus notabilis]
Morus_alba_newGene_3556	549	521	884	0	0	0	10.57	9.97	17.31	0	0	0	12.6166666666667	0.001	-13.623	0	0	hypothetical protein L484_027889 [Morus notabilis]
Morus_alba_newGene_4540	681	607	640	0	0	0	13.11	11.61	12.53	0	0	0	12.4166666666667	0.001	-13.6	0	0	fanconi-associated nuclease 1 homolog isoform X1 [Morus notabilis]
M.alba_G0007616	854	537	420	0	0	0	16.44	10.27	8.22	0	0	0	11.6433333333333	0.001	-13.5072	0	0	LOB domain-containing protein 42 [Morus notabilis]
Morus_alba_newGene_1483	511	506	664	0	0	0	9.84	9.68	13	0	0	0	10.84	0.001	-13.4041	0	0	--
Morus_alba_newGene_7106	465	513	652	0	0	0	8.95	9.81	12.77	0	0	0	10.51	0.001	-13.3595	0	0	--
Morus_alba_newGene_13414	250	348	1023	0	0	0	4.81	6.66	20.03	0	0	0	10.5	0.001	-13.3581	0	0	hypothetical protein F8388_026725 [Cannabis sativa]
M.alba_G0003287	768	459	372	0	0	0	14.79	8.78	7.28	0	0	0	10.2833333333333	0.001	-13.328	0	0	probable protein phosphatase 2C 75 [Morus notabilis]
M.alba_G0008029	411	312	828	0	0	0	7.91	5.97	16.21	0	0	0	10.03	0.001	-13.292	0	0	cell wall / vacuolar inhibitor of fructosidase 1 [Morus notabilis]
Morus_alba_newGene_11856	469	518	548	0	0	0	9.03	9.91	10.73	0	0	0	9.89	0.001	-13.2718	0	0	Aldo/keto reductase [Trema orientale]
Morus_alba_newGene_401	460	500	538	0	0	0	8.86	9.56	10.53	0	0	0	9.65	0.001	-13.2363	0	0	uncharacterized protein LOC112094448 [Morus notabilis]
Morus_alba_newGene_4002	468	490	507	0	0	0	9.01	9.37	9.93	0	0	0	9.43666666666667	0.001	-13.2041	0	0	--
Morus_alba_newGene_1484	392	494	566	0	0	0	7.55	9.45	11.08	0	0	0	9.36	0.001	-13.1923	0	0	--
Morus_alba_newGene_7228	491	375	542	0	0	0	9.45	7.17	10.61	0	0	0	9.07666666666667	0.001	-13.1479	0	0	hypothetical protein L484_006623 [Morus notabilis]
M.alba_G0017218	312	598	387	0	0	0	6.01	11.44	7.58	0	0	0	8.34333333333333	0.001	-13.0264	0	0	protein DMR6-LIKE OXYGENASE 2 [Morus notabilis]
M.alba_G0016418	473692	315491	135363	87	20	10	9121.43	6034.92	2650.22	1.56	0.45	0.24	5935.52333333333	0.75	-12.9502	0	0	legumin A [Morus notabilis]
Morus_alba_newGene_13459	11357	7365	1796	0	2	0	218.69	140.88	35.16	0	0.05	0	131.576666666667	0.0166666666666667	-12.9467	0	0	2S albumin [Morus notabilis]
M.alba_G0016417	798121	538259	254723	153	29	23	15368.6	10296.2	4987.13	2.74	0.66	0.54	10217.3166666667	1.31333333333333	-12.9255	0	0	legumin A [Morus notabilis]
Morus_alba_newGene_1025	192257	138673	116226	46	10	4	3702.11	2652.63	2275.55	0.82	0.23	0.09	2876.76333333333	0.38	-12.8862	0	0	--
Morus_alba_newGene_7975	691700	456801	208429	157	26	18	13319.4	8737.99	4080.75	2.81	0.59	0.42	8712.71666666667	1.27333333333333	-12.7403	0	0	legumin B-like, partial [Morus notabilis]
M.alba_G0016420	392891	263282	95826	84	16	11	7565.53	5036.23	1876.14	1.5	0.36	0.26	4825.96666666667	0.706666666666667	-12.7375	0	0	legumin type B, partial [Morus notabilis]
M.alba_G0016419	211140	148115	75908	61	2	5	4065.72	2833.24	1486.17	1.09	0.05	0.12	2795.04333333333	0.42	-12.7002	0	0	legumin B-like, partial [Morus notabilis]
M.alba_G0008625	469956	293473	97991	88	27	16	9049.49	5613.74	1918.53	1.57	0.61	0.38	5527.25333333333	0.853333333333333	-12.6612	0	0	legumin B [Morus notabilis]
Morus_alba_newGene_13975	33223	21397	7045	3	3	3	639.74	409.3	137.93	0.05	0.07	0.07	395.656666666667	0.0633333333333333	-12.609	0	0	2S albumin [Morus notabilis]
M.alba_G0008624	226393	147012	32594	39	8	18	4359.43	2812.14	638.15	0.7	0.18	0.42	2603.24	0.433333333333333	-12.5525	0	0	legumin B [Morus notabilis]
M.alba_G0000361	49646	27515	12544	11	3	2	955.99	526.32	245.59	0.2	0.07	0.05	575.966666666667	0.106666666666667	-12.3987	0	0	2S albumin [Morus notabilis]
M.alba_G0006403	4611	7176	7617	4	0	0	88.79	137.27	149.13	0.07	0	0	125.063333333333	0.0233333333333333	-12.388	0	0	disease resistance-like protein DSC1 [Morus notabilis]

## Sheet: Table 4
Table 3 1242 DEGs at each time point
	HS1	HS2	HS3	HS4F	HS4L	YS1	YS2	YS3	YS4F	YS4L	NR_annotation
Morus_alba_newGene_9995	0.093386	0.0619013	0.063322	0	0.0804563	1.8626	3.16545	1.47839	1.62123	1.68927	--
Morus_alba_newGene_9982	0.349646	0.797964	0.51683	0.359669	0.890477	7.51755	0.222299	6.09768	1.50698	0.270093	--
Morus_alba_newGene_9980	0.628704	0.0698487	0.327281	0.006482	0.0242643	4.4617	0.395471	4.35333	17.9037	0.527498	Rho guanine nucleotide exchange factor 6 [Morus notabilis]
Morus_alba_newGene_9976	0.443317	0.328006	0.129716	0	0.103091	1.03222	0.372576	0.076066	0.0467507	4.01536	Hydroxycinnamoyl-Coenzyme A shikimate/quinate hydroxycinnamoyltransferase [Morus notabilis]
Morus_alba_newGene_997	1.84693	0.904487	3.54603	3.78722	4.7432	33.7731	68.7624	8.2561	0.564273	0.214351	--
Morus_alba_newGene_9965	0.91023	0	0	0.007196	0.0331383	26.9256	96.5121	5.41617	1.50507	1.31934	hypothetical protein L484_026346 [Morus notabilis]
Morus_alba_newGene_9961	0	0	0	0	0	0.119442	0.0535527	0.0760703	2.05667	0.251767	putative mitochondrial protein [Dendrobium catenatum]
Morus_alba_newGene_9960	0	0	0	0	0	2.91405	23.6587	7.67466	0.978009	0.423778	hypothetical protein TSUD_77270 [Trifolium subterraneum]
Morus_alba_newGene_9912	0	0	0	0	0	8.64941	1.16421	1.46187	5.09243	3.31054	hypothetical protein GOBAR_AA00016 [Gossypium barbadense]
Morus_alba_newGene_9877	6.85817	11.1008	30.8935	20.656	26.1175	1.0508	0.0470907	2.08183	1.27439	9.35867	uncharacterized protein LOC21394857 [Morus notabilis]
Morus_alba_newGene_9873	2.00492	0.242264	0.965145	0.207642	0.19448	5.87762	46.3568	1.82112	0.975822	9.70334	--
Morus_alba_newGene_9868	2.74711	1.14417	1.84071	1.75112	1.6034	3.61385	4.35671	9.53096	1.87154	5.97938	clathrin interactor EPSIN 1 isoform X2 [Morus notabilis]
Morus_alba_newGene_9867	0	0.322639	0.0975127	0	0.0253263	5.33552	0.190541	1.30306	0.717966	1.73269	receptor-like protein Cf-9 [Morus notabilis]
Morus_alba_newGene_9866	0.867644	0.642313	0.801753	0.302026	0.467129	0.40214	1.59383	0.713161	3.31282	2.15221	pentatricopeptide repeat-containing protein At3g09040, mitochondrial [Morus notabilis]
Morus_alba_newGene_9857	5.27142	1.77666	3.03388	4.59044	28.1059	92.1756	32.7753	134.913	332.224	0.859464	--
Morus_alba_newGene_9844	0.0208547	0	0.0608263	0	0.00648567	45.8837	12.9876	16.3111	1960.04	0.463852	--
Morus_alba_newGene_98	0	0	0	0	0	22.9747	85.251	58.0356	1.81653	1.50699	secreted RxLR effector protein 161-like [Pistacia vera]
Morus_alba_newGene_9794	0.185071	0.139766	0.0437873	0.062321	0.0176513	39.1929	125.031	63.6617	5.23728	0.598504	Retrovirus-related Pol polyprotein from transposon RE1 [Vitis vinifera]
Morus_alba_newGene_9793	0.591788	0.790089	0.898477	0.755978	0.08167	132.875	16.1518	5.11155	2.14671	9.31642	--
Morus_alba_newGene_9783	0	0	0	0	0	0.486145	0.128968	0.087084	0.0715973	0.468869	--
Morus_alba_newGene_976	0.034909	0.036466	0.0742713	0.009571	0.0215653	1.47313	1.11371	3.2918	1.81091	0.417502	zinc finger BED domain-containing protein RICESLEEPER 2 [Morus notabilis]
Morus_alba_newGene_9732	0.0537823	1.73794	0.796185	0.901266	9.47815	7.40405	26.9265	19.5239	2.39193	1.26594	protein SAR DEFICIENT 1 [Morus notabilis]
Morus_alba_newGene_9723	0.0763527	0.344922	0.507336	0	0.226538	0.877915	1.94967	0.813104	0.765402	1.20234	Transposon Ty3-G Gag-Pol polyprotein [Vitis vinifera]
Morus_alba_newGene_9703	0.710103	0.520525	1.09081	0.269648	4.13905	0.489611	3.33224	4.33097	10.5277	0.448364	--
Morus_alba_newGene_9700	0.07984	0.0538737	0.00795733	0	0	36.222	32.226	27.4861	71.3286	2.55995	--
Morus_alba_newGene_9699	4.92229	1.35084	6.09471	4.02473	7.97999	106.56	281.594	111.634	17.7923	1.36399	--
Morus_alba_newGene_9692	1.93169	1.61976	1.59706	0.708479	8.2191	0.423129	1.05006	1.52901	3.1076	0.799653	--
Morus_alba_newGene_9688	1.99493	2.11182	2.63101	0.890311	4.90708	14.9615	3.41956	12.7831	1.10447	0.519481	hypothetical protein L484_011958 [Morus notabilis]
Morus_alba_newGene_9684	0.128835	0.208569	0.190834	0.0156803	0.089413	41.4448	13.5162	127.19	4.28133	0.79884	hypothetical protein VITISV_031870 [Vitis vinifera]
Morus_alba_newGene_9672	0	0	0.008877	0	0	8.03569	0.933793	4.48643	2.20905	1.37352	Protein SCO1-1-like protein [Morus notabilis]
Morus_alba_newGene_967	0	0	0	0	0.004174	17.9706	108.942	25.505	1.30875	1.21715	Retrovirus-related Pol polyprotein from transposon RE1 [Vitis vinifera]
Morus_alba_newGene_9662	0	0	0	0.0136247	0.0229203	0.170962	0.880967	0.607379	33.5221	1.11837	Tubulin-specific chaperone E [Morus notabilis]
Morus_alba_newGene_9658	0	0	0	0	0	0.171914	0.0726933	0.0916583	0.298362	0.886562	deoxymugineic acid synthase 1-B [Morus notabilis]
Morus_alba_newGene_9651	0.0233433	0.0232583	0.0232103	0.069764	0	0.885792	0.647568	0.345082	4.53389	1.81299	calcium-binding protein 39 [Morus notabilis]
Morus_alba_newGene_9598	0	6.83524	4.68949	3.407	6.631	8.06118	9.94443	2.16996	0.041003	1.72056	uncharacterized protein LOC112091144 [Morus notabilis]
Morus_alba_newGene_9595	0.0113233	0	0.148613	0	0	0.365685	0.377186	0.745803	0.214739	0.056058	hypothetical protein F8388_003507 [Cannabis sativa]
Morus_alba_newGene_9566	1.36177	0.707534	2.42613	6.43631	1.21288	3.63454	0.661983	7.05457	9.20127	0.0776807	hypothetical protein L484_000777 [Morus notabilis]
Morus_alba_newGene_9546	0.184697	0.0249697	0.830112	0.306678	0	0.756474	0.744111	0.359952	0.0150417	1.84462	hypothetical protein L484_022254 [Morus notabilis]
Morus_alba_newGene_9530	52.9366	27.023	21.8601	20.3185	81.9159	5.19107	1.82841	1.88749	0.402578	0.0758	hypothetical protein L484_015608 [Morus notabilis]
Morus_alba_newGene_953	0.086594	25.8533	2.61399	1.27626	52.2796	5.03843	1.08265	4.16167	0.949553	7.84524	hypothetical protein L484_004692 [Morus notabilis]
Morus_alba_newGene_9493	0.0454737	0.031181	0.0664517	0.049308	0.00641667	11.4907	5.7626	5.89537	16.7615	0.770964	--
Morus_alba_newGene_9482	0	0	0	0	0	20.7174	18.5966	8.48077	1.35981	0.274479	Retrovirus-related Pol polyprotein from transposon TNT 1-94 [Cajanus cajan]
Morus_alba_newGene_9477	0	0	0	0	0	0.0536947	0.0431583	0.162859	0.065677	0.381831	uncharacterized protein LOC112093117 [Morus notabilis]
Morus_alba_newGene_9475	1.7429	0.786242	0.391246	1.10368	2.6115	110.316	379.254	160.704	211.618	0.717699	--
Morus_alba_newGene_9474	1.67499	1.33283	1.53068	0.183622	1.87313	5.4007	17.8367	3.44425	0.013311	0.18217	--
Morus_alba_newGene_946	1.78016	4.73646	3.00667	3.76624	3.6542	2.85303	2.86449	7.15201	1.19413	58.3216	S-adenosylmethionine decarboxylase proenzyme [Morus notabilis]
Morus_alba_newGene_9454	2.18184	1.26406	0.422501	0.367418	2.54574	0.008699	0.010142	0	0.00561467	0.030142	--
Morus_alba_newGene_9354	2.97002	1.33119	1.63985	0.999144	0.301008	167.045	41.6347	68.7057	1.26295	1.45144	S-ribosylhomocysteinase (LuxS) [Parasponia andersonii]
Morus_alba_newGene_9335	0.374365	0.461815	0.23725	0.179078	0.0236367	96.6978	82.5425	245.221	2.76628	1.07385	--
Morus_alba_newGene_9329	0	0	0.0173253	0.01625	0.029703	545.362	153.805	1327.71	1.16481	0.50137	--
Morus_alba_newGene_9323	0.0188827	0	0.0447187	0.0447077	0.011808	5.73127	4.40876	6.57428	12.7513	0.201637	Disease resistance protein RPM1 [Morus notabilis]
Morus_alba_newGene_9293	3.00198	2.61721	0	3.35679	0	1.71501	7.76992	10.2	1.97582	0.251744	--
Morus_alba_newGene_929	0	0.191989	0.394498	0.636506	0.15253	1.0983	0.936535	1.66617	0.499605	21.326	--
Morus_alba_newGene_9280	17.6596	0	11.3458	12.3092	29.8311	2.19978	0.858553	2.98923	0.351536	16.7982	kinesin-like protein KIN-14S isoform X1 [Morus notabilis]
Morus_alba_newGene_9277	0	0	0	0	0	22.7931	83.2709	65.511	10.8687	1.02166	--
Morus_alba_newGene_9274	0.009584	0	0.0120777	0.0111077	0	10.1927	8.66968	17.8093	12.0763	2.97998	--
Morus_alba_newGene_9272	2.1573	0.272506	0.375159	0.307078	0.217351	1.10501	0.549679	1.49445	1.22937	6.90669	--
Morus_alba_newGene_9242	0	0	0	0	0	10.4681	15.8946	12.8151	1.69745	0.688844	uncharacterized protein LOC112092138 [Morus notabilis]
Morus_alba_newGene_9241	0	0	0	0	0	14.3125	12.6035	11.384	0.369075	0.936909	uncharacterized protein LOC21412429 [Morus notabilis]
Morus_alba_newGene_923	2.70368	6.00517	9.08466	2.65391	12.211	2.37402	3.92373	4.75214	2.60868	2.15541	--
Morus_alba_newGene_9225	0.192984	0.255852	0.221516	0.116561	0.0551823	4.00905	53.0493	5.24809	2.63299	1.68277	Retrovirus-related Pol polyprotein from transposon RE1 [Vitis vinifera]
Morus_alba_newGene_9218	0.0222173	0.023	0.148383	0	0.00710767	0.240108	0.353143	0.197485	0.084343	1.21443	Retrovirus-related Pol polyprotein from transposon TNT 1-94 [Apostasia shenzhenica]
Morus_alba_newGene_9204	0.078247	0.498002	0.066153	0.021752	2.02268	9.60886	21.4361	13.3929	2.18224	0.0656617	hypothetical protein L484_005282 [Morus notabilis]
Morus_alba_newGene_92	0.024651	0.0420543	0.005403	0	0	2.57656	3.54585	14.1691	2.90128	0.569678	hypothetical protein L484_007066 [Morus notabilis]
Morus_alba_newGene_9185	0	0.00796533	0.000767667	0.016585	0	1.38372	6.12369	1.85241	0.90975	2.37333	--
Morus_alba_newGene_9184	0.001412	0.0128397	0.0430977	0.0286077	0.0183873	30.9001	3.33542	41.5115	12.0086	1.83266	--
Morus_alba_newGene_918	0	0	0	0	0	0.0202187	0.0126373	0.0417047	0.131773	4.26874	--
Morus_alba_newGene_9141	2.27873	0.972831	0.954775	0	5.10742	1.7502	4.62772	1.70166	2.53178	0.453357	uncharacterized protein LOC21389922 isoform X1 [Morus notabilis]
Morus_alba_newGene_9125	21.5637	10.8829	8.67664	3.26184	30.9342	8.12272	25.9349	10.8985	20.262	3.52812	galactoside 2-alpha-L-fucosyltransferase [Morus notabilis]
Morus_alba_newGene_9083	0	0	0	0	0	3.41223	2.12925	2.24924	0.625592	0.214774	uncharacterized protein LOC102609792 [Citrus sinensis]
Morus_alba_newGene_9075	0	0	0	0.002508	0	0.24243	0.142177	0.189712	0.235439	1.10132	transposable element gene [Prunus dulcis]
Morus_alba_newGene_9049	0	0	0	0.00432333	0	20.0011	31.8919	6.66739	0.682149	2.52052	--
Morus_alba_newGene_9048	0.0105457	0.00386333	0	0	0	0.102379	0.0867673	0.156077	0.012432	0.22971	--
Morus_alba_newGene_9010	2.2457	1.14696	1.36829	0.570475	1.94212	1.11013	0.235815	0.332727	37.8368	0.32116	--
Morus_alba_newGene_8980	3.04707	3.8614	4.77053	4.44824	5.39158	2.55422	13.5036	2.19681	0.0404693	1.98651	--
Morus_alba_newGene_8953	0.0110457	0	0.0109577	0	0	29.1637	12.4433	60.6512	5.20352	0.810868	uncharacterized protein LOC112031110 [Quercus suber]
Morus_alba_newGene_8949	0	0	0	0	0	1.0602	3.48198	31.1927	1.70251	1.5429	--
Morus_alba_newGene_8947	0.934295	0.170694	0	0	0.093513	5.66126	2.79195	7.19663	0.841226	7.77178	cytochrome P450 71A24 [Morus notabilis]
Morus_alba_newGene_8942	0	0	0	0	0	1.34113	1.34315	13.0087	8.51162	0	--
Morus_alba_newGene_8941	0.666447	0.267781	0.60859	0.226807	0.220944	0.929461	2.4274	1.06216	0.42895	1.52806	--
Morus_alba_newGene_8939	0.134381	0.196004	0.375656	0.109958	0.641401	0.65757	8.28857	4.35809	0.725188	0.3095	putative disease resistance protein RGA1 [Morus notabilis]
Morus_alba_newGene_8927	0.243716	0.384759	0.903425	0.238574	1.64492	6.98761	9.08646	9.83418	1.86382	#DIV/0!	putative disease resistance protein RGA1 [Morus notabilis]
Morus_alba_newGene_8925	0	32.1257	38.6397	70.0002	298.334	1.10327	7.45569	1.70999	0.207408	6.92223	stilbene synthase 10 [Morus notabilis]
Morus_alba_newGene_8924	0.005438	18.0757	7.80973	56.7773	134.75	0.0635147	0.021224	0.0957707	0.766593	3.72307	chalcone synthase 5 [Morus alba var. atropurpurea]
Morus_alba_newGene_8923	0.70885	86.7435	198.563	110.417	925.864	3.76293	8.02868	2.40069	0.526303	73.3456	stilbene synthase 8 [Morus notabilis]
Morus_alba_newGene_8902	0	0	0	0	0	9.62572	6.78258	9.5593	4.13342	0.757174	subtilisin-like protease SBT1.7 [Morus notabilis]
Morus_alba_newGene_8857	0.004838	0	0.0133333	0.0159133	0.005548	5.02379	30.181	26.0597	62.1916	10.9591	--
Morus_alba_newGene_8797	1.39412	1.17273	0.982923	1.00359	2.44224	4.48603	6.60983	5.27791	0.860578	0.447341	--
Morus_alba_newGene_8785	0	0.008536	0.0678677	0.0278317	0.00476467	1.20083	3.04214	4.16613	0.54605	1.90581	--
Morus_alba_newGene_8784	1.26338	2.0446	8.65762	12.028	10.6705	7.28471	7.17783	14.1208	0.430776	0.886055	hypothetical protein L484_012524 [Morus notabilis]
Morus_alba_newGene_8783	0.00644267	0	0	0	0	21.8306	88.5943	152.892	1.80184	0.464653	receptor-like protein EIX2 [Morus notabilis]
Morus_alba_newGene_8770	0.118238	0	0.080421	0.046124	0	0.686215	0.251922	0.331682	0.196057	2.42863	--
Morus_alba_newGene_8769	0.271987	0.039503	0.0529933	0.0564027	0.0113233	5.34513	21.9275	6.08592	20.3943	0.285425	uncharacterized protein LOC21397482 [Morus notabilis]
Morus_alba_newGene_8742	0	0	0	0	0	8.48101	12.4831	7.50214	289.482	0.21692	F-box/kelch-repeat protein [Morus notabilis]
Morus_alba_newGene_8738	1.73847	3.549	1.56757	0.521434	5.72694	1.08911	1.5117	2.41181	1.19482	1.15707	--
Morus_alba_newGene_8709	0.891727	24.0201	26.3017	30.8213	12.3608	1.80872	2.05748	2.16611	2.94967	6.58906	delta(12)-fatty-acid desaturase FAD2 [Morus notabilis]
Morus_alba_newGene_87	1.24898	0.461815	0.517322	0.775773	1.81067	15.7644	16.0877	52.0483	0.138051	3.64823	--
Morus_alba_newGene_8687	0.592499	0.230721	0.208871	0.0608367	0.0293283	13.0578	4.61196	0	5.78145	0.520938	putative disease resistance protein RGA3 [Morus notabilis]
Morus_alba_newGene_8659	3.20413	1.58574	1.84097	0.882522	3.53021	2.83528	6.44019	45.567	7.11173	1.60629	hypothetical protein L484_024156 [Morus notabilis]
Morus_alba_newGene_8642	0	0	0.0182223	0	0	1.33452	1.07954	0.807724	2.1523	3.08442	Retrovirus-related Pol polyprotein from transposon TNT 1-94 [Morus notabilis]
Morus_alba_newGene_8613	0.980055	0.636649	0.900642	0.43988	0.591523	0.146418	0.315351	0.350885	0.115239	0.157945	uncharacterized protein LOC112198734 [Rosa chinensis]
Morus_alba_newGene_8601	0.0534673	0.0766227	0.136659	0.123018	0.0458407	0.334484	6.37739	1.12094	0.0478193	0.583925	--
Morus_alba_newGene_860	0.105144	0.19943	0.05013	0.009162	0.027056	2.75505	1.57272	4.55615	0.544895	1.79703	Retrovirus-related Pol polyprotein from transposon TNT 1-94 [Apostasia shenzhenica]
Morus_alba_newGene_8598	4.03164	0.835197	1.54884	0.59801	0.196389	9.0539	21.5538	9.9457	0.9374	1.21204	--
Morus_alba_newGene_8595	0.637942	0.67741	2.18719	6.63481	15.1773	0.144756	2.52081	0.865254	0.29934	12.7384	uncharacterized protein LOC21397906 [Morus notabilis]
Morus_alba_newGene_8579	3.15439	4.48776	0.810032	2.74593	5.46944	2.14084	0.477461	5.63799	10.45	1.40971	--
Morus_alba_newGene_8570	0	0	0	0	0	5.35538	0	4.11747	0	0.391479	Retrovirus-related Pol polyprotein from transposon RE1 [Vitis vinifera]
Morus_alba_newGene_8509	0	0	0	0	0	25.9519	14.3941	5.37717	0.197946	1.82129	telomere repeat-binding protein 5 [Morus notabilis]
Morus_alba_newGene_8503	0	0	0	0	0	10.1011	25.8691	10.1739	47.2613	1.79911	--
Morus_alba_newGene_8482	4.51375	0.759945	8.83099	3.47995	30.556	1.90909	1.55316	11.5086	0.916792	1.00232	--
Morus_alba_newGene_8480	0	0	0.037063	0	0	4.55305	2.42906	9.30563	0	0.188308	--
Morus_alba_newGene_8479	0	0	0.0286943	0.0434937	0	15.5793	12.2449	14.7713	5.27635	11.6251	--
Morus_alba_newGene_8437	2.42996	10.8407	3.69117	47.3954	19.221	1.88983	4.41076	5.33276	0.747066	1.71665	--
Morus_alba_newGene_8429	0	0	0	0	0	10.6192	31.1333	8.16701	0.286051	1.48223	Zinc-finger domain of monoamine-oxidase A repressor R [Parasponia andersonii]
Morus_alba_newGene_8424	0.0235427	0	0	0	0	2.9185	2.26511	1.05794	1.72353	9.70512	--
Morus_alba_newGene_8421	0	0	0	0	0	2.23415	1.76915	4.81118	0	0	--
Morus_alba_newGene_8400	1.77639	3.76042	3.14113	0.0113657	8.16005	4.8103	0.494899	10.4699	0.0232043	3.70966	LOW QUALITY PROTEIN: probable carboxylesterase 12 [Morus notabilis]
Morus_alba_newGene_8393	3.03239	3.72695	5.31812	1.72086	6.23258	6.17547	2.80041	11.4571	1.68812	2.25453	--
Morus_alba_newGene_8389	4.69722	1.08051	4.7142	3.92254	9.92502	0.915072	1.04537	2.1875	0.29106	3.11229	BTB/POZ domain-containing protein At1g63850 [Morus notabilis]
Morus_alba_newGene_8386	6.63652	10.7733	0	8.49256	23.6422	0.279117	0.0749217	0.179869	0.258647	10.8032	--
Morus_alba_newGene_8344	9.79686	0	0.0741107	0.0754597	0.0127093	3.05181	7.55771	1.55831	0.374522	1.12138	hypothetical protein L484_026921 [Morus notabilis]
Morus_alba_newGene_8337	0	0	0	0	0	0.453221	0.646405	0.391868	0.584235	2.1055	--
Morus_alba_newGene_83	0.729725	0	0.06305	0.0187523	0	0.711518	0.725069	0.959337	0.213793	0.610206	hypothetical protein L484_024904 [Morus notabilis]
Morus_alba_newGene_8274	1.42181	1.82828	1.37575	0.431309	2.84486	2.87356	2.43538	1.42546	14.1963	0.200605	--
Morus_alba_newGene_8273	19.2055	32.3951	12.1648	3.07669	38.4437	1.79215	2.78079	2.24724	0.50707	4.37985	LOW QUALITY PROTEIN: hypothetical protein TorRG33x02_130790 [Trema orientale]
Morus_alba_newGene_825	0.302392	0.151824	0.218039	0.037396	0.0700877	0.233513	0.15987	6.86657	30.2409	0.571849	uncharacterized protein LOC21395413 [Morus notabilis]
Morus_alba_newGene_8238	0	0	0	0	0	65.0608	99.2517	144.094	21.4195	0.379443	zinc finger BED domain-containing protein RICESLEEPER 1-like [Morus notabilis]
Morus_alba_newGene_8228	0.374098	0.269463	0.541566	0.100481	0.0309003	0	0	0.0290397	0	0.548666	hypothetical protein L484_020494 [Morus notabilis]
Morus_alba_newGene_8216	0	0	0	0	0	1.80092	1.30164	1.23387	25.6893	0.649392	--
Morus_alba_newGene_8211	0.474971	1.2278	0.491148	0.352513	0.254174	10.3547	17.8804	12.5387	0.535439	0.985341	--
Morus_alba_newGene_8195	0.855192	1.81723	2.52184	2.03828	3.69043	66.4604	22.5665	10.8279	0.761621	0.222145	hypothetical protein L484_016081 [Morus notabilis]
Morus_alba_newGene_8167	0	0	0	0	0	0.922449	1.37887	1.12109	1.39855	2.33832	subtilisin-like protease SBT1.7 [Morus notabilis]
Morus_alba_newGene_8161	0.982703	0.919327	0.872765	0.325921	0.30013	21.5234	8.82669	8.29255	5.35822	1.7101	hypothetical protein TorRG33x02_281810 [Trema orientale]
Morus_alba_newGene_8157	0.004746	0.00263667	0.0446457	0.0243267	0.001929	137.745	206.001	135.272	2.3941	0.246557	mechanosensitive ion channel protein 6 isoform X1 [Morus notabilis]
Morus_alba_newGene_8151	5.33748	9.8974	5.76026	3.73221	8.92061	2.76723	3.34818	0.590259	0.691788	4.80049	acetylserotonin O-methyltransferase [Morus notabilis]
Morus_alba_newGene_8140	0.164726	0.0101917	0.059822	0	0	1.20992	2.10419	1.02379	0.146897	0.955548	PREDICTED: lysine histidine transporter-like 8 [Nelumbo nucifera]
Morus_alba_newGene_8138	0	0	0	0	0	2.32417	38.2537	5.72526	0.0721357	0.577349	--
Morus_alba_newGene_8106	2.94786	2.43975	4.99288	24.864	1.48064	63.3955	31.4	38.3567	28.0725	7.16128	uncharacterized protein At2g17340 [Morus notabilis]
Morus_alba_newGene_8094	0.124321	0.108723	0.029167	0	0.0194973	4.63579	4.69049	3.94463	1.50521	3.18026	--
Morus_alba_newGene_8086	0.023596	0.0792597	0.178334	0.074352	0.0414243	1.73044	2.36202	2.02438	1.96398	1.44518	receptor-like protein 9DC3 [Morus notabilis]
Morus_alba_newGene_8075	0	0	0	0.007774	0.0102613	11.9278	15.7965	11.7698	8.33681	2.23006	hypothetical protein L484_019532 [Morus notabilis]
Morus_alba_newGene_8074	0.0381837	0.0318593	0.157956	1.51753	0.00359833	11.8249	8.3217	3.1687	1.39096	1.02302	--
Morus_alba_newGene_8054	0.029602	0.00229667	0.0204197	0	0.00464667	5.91723	9.1256	3.98041	3.4959	0.452448	LOW QUALITY PROTEIN: zinc finger BED domain-containing protein RICESLEEPER 1 [Morus notabilis]
Morus_alba_newGene_8033	2.20105	1.93017	2.28963	1.63125	3.69524	2.09617	3.59006	2.44699	1.56679	0.975148	--
Morus_alba_newGene_8025	0	0	0	0	0	6.04134	5.19961	7.85882	5.41171	0	--
Morus_alba_newGene_7988	0	0	0	0	0	0.268319	0.320842	0.6402	0.144826	3.42759	--
Morus_alba_newGene_7984	0	0.026684	0	0	0	10.7121	9.82709	10.2998	2.53705	0.269947	--
Morus_alba_newGene_7906	0.449978	0.639395	0.352186	0.187244	1.01274	1.0261	8.18573	22.2404	0.91227	0.18977	putative LRR receptor-like serine/threonine-protein kinase [Morus notabilis]
Morus_alba_newGene_7890	0	0	0	0	0	4.04169	16.9888	8.62908	1.10326	1.28042	--
Morus_alba_newGene_7862	0.202196	0.226182	0.449867	0.153764	0.0985493	4.74304	8.68492	7.72927	2.00008	2.31821	derlin-1 [Morus notabilis]
Morus_alba_newGene_7855	0.229171	0.516944	0.202525	0	0.221606	1.1558	2.34541	7.94972	1.82945	4.44774	receptor-like protein 9DC3 [Morus notabilis]
Morus_alba_newGene_7815	0	0	0	0.00351967	0	1.27141	7.10222	0.197894	0	2.04561	uncharacterized protein LOC112092138 [Morus notabilis]
Morus_alba_newGene_7804	4.92143	2.41143	1.25737	2.56375	1.17578	8.48948	2.05399	25.3443	77.4986	1.27619	hypothetical protein L484_020744 [Morus notabilis]
Morus_alba_newGene_78	0.429879	2.65766	1.06395	0.1962	7.87521	1.69253	1.64958	2.46704	0.573675	0.741056	endochitinase [Morus notabilis]
Morus_alba_newGene_7757	0	0	0.0361993	0	0	0.26148	0.471475	2.66167	18.6052	1.94924	hypothetical protein F0562_004231 [Nyssa sinensis]
Morus_alba_newGene_7746	0.00997267	0.0411877	0.0792913	0.09316	0.0614947	#DIV/0!	0.528742	2.42682	0.427452	5.41636	--
Morus_alba_newGene_7730	0.415736	0.279367	0.133123	0.140982	0.338316	0.181326	0.283362	1.49843	0.191718	1.78505	Calcium-dependent protein kinase 8 [Morus notabilis]
Morus_alba_newGene_773	2.28568	1.25545	1.71311	0.938116	9.2794	4.77003	7.37886	3.11725	0.392185	2.6566	--
Morus_alba_newGene_7723	0	0.428052	0.819327	0.719814	0.363797	3.78983	2.93085	4.46539	3.60028	2.44932	glucan endo-1,3-beta-glucosidase [Morus notabilis]
Morus_alba_newGene_7721	0	0	0	0	0	0.191515	0.448119	1.00072	0.262907	7.89509	--
Morus_alba_newGene_7717	0	0	0	0	0	10.2974	6.93293	8.2873	3.69016	1.28907	--
Morus_alba_newGene_7715	0	0	0	0.00597367	0	1.00782	1.72665	1.83785	0.794808	18.6469	--
Morus_alba_newGene_7713	0.130444	0.681507	0.0553477	0	0.36138	2.78361	2.23431	4.80875	4.16568	0.510134	putative UPF0481 protein At3g02645 [Morus notabilis]
Morus_alba_newGene_7712	0.716452	0.300745	1.03802	0.29651	0.830916	0.549885	0.564354	0.575041	0.567307	0.241708	hypothetical protein L484_015132 [Morus notabilis]
Morus_alba_newGene_7669	0.585615	0.049333	0.342743	0.0567973	0.005525	0.07303	0.199028	0.172171	0.106872	0.482151	Oxoglutarate/iron-dependent dioxygenase [Trema orientale]
Morus_alba_newGene_7663	0.326826	0.131046	0.054034	0.248431	0.00658233	0.339599	1.9893	0.423057	1.91489	1.96673	--
Morus_alba_newGene_7657	0	0	0	0	0.00773467	9.72197	5.10874	14.092	9.32953	1.03156	--
Morus_alba_newGene_7615	0	32.4941	32.799	30.1305	65.717	2.87946	0.773702	0.947987	0	21.9425	protein CWC15 homolog [Morus notabilis]
Morus_alba_newGene_7575	0	0	0	0.004837	0.003371	15.0699	6.60471	48.3315	33.4272	0.348298	hypothetical protein VITISV_025852 [Vitis vinifera]
Morus_alba_newGene_7551	0	0.040754	0.0287673	0	0.02218	18.1595	8.93299	3.21232	1.82131	0.552713	protein NRT1/ PTR FAMILY 2.7 [Morus notabilis]
Morus_alba_newGene_7541	0	0	0	0	0.0112887	0.322966	0.310875	0.566529	0.248191	1.01795	hypothetical protein L484_015272 [Morus notabilis]
Morus_alba_newGene_7510	0.138892	0.278783	0.526586	0.442381	0.210326	7.98364	5.29293	13.0171	5.3422	22.9337	--
Morus_alba_newGene_7472	0	0	0	0	0	0.600211	0.748669	0.653089	0.451211	0.287004	low-temperature-induced protein [Parasponia andersonii]
Morus_alba_newGene_747	0.00156433	0	0	0	0.00223333	30.832	213.956	24.4867	1.12138	2.31091	uncharacterized protein LOC112093117 [Morus notabilis]
Morus_alba_newGene_7465	1.53941	0.906733	0.515922	1.2865	0.0615323	0.697814	0.585263	0.773276	0.839401	2.49094	--
Morus_alba_newGene_7451	0.00636467	0	0	0	0	8.22878	7.02345	12.0591	16.3729	0.2748	--
Morus_alba_newGene_7444	1.88371	4.30824	0.592462	2.61037	1.09822	9.27167	26.0113	11.8369	1.25758	17.4243	UDP-glucose iridoid glucosyltransferase [Morus notabilis]
Morus_alba_newGene_7437	0	0	0	0.007108	0	5.49123	21.2159	10.6804	3.78601	0.230471	uncharacterized protein LOC112099667 [Citrus clementina]
Morus_alba_newGene_7399	0.748442	24.6467	0	29.8499	154.912	8.16021	100.921	3.56111	9.82245	#DIV/0!	inositol phosphorylceramide glucuronosyltransferase 1 [Morus notabilis]
Morus_alba_newGene_7395	0.314298	0.391045	0.267353	0.0489573	0.0636263	16.6152	18.6215	17.7612	16.0607	1.51261	--
Morus_alba_newGene_7392	4.59116	1.93401	5.47729	0	5.43467	54.6937	50.4072	18.4817	0.136853	0.332484	--
Morus_alba_newGene_7382	2.84707	5.41475	4.04104	2.52293	4.48441	9.20673	2.59245	2.44921	0.263179	1.8773	--
Morus_alba_newGene_7371	0.564908	0.297319	1.58918	3.15839	0.874476	11.5105	19.2255	12.1455	2.25182	0.230035	--
Morus_alba_newGene_7316	0	0	0.015042	0	0	3.62838	0.767853	11.5198	0	1.42875	ty1-copia retrotransposon protein [Cucumis melo var. makuwa]
Morus_alba_newGene_7301	0	0	0	0	0	14.2372	5.80442	14.9673	6.77347	1.57395	--
Morus_alba_newGene_7295	0	0	0	0	0	12.4023	14.483	15.1193	4.81308	0.673892	uncharacterized protein LOC21411301 [Morus notabilis]
Morus_alba_newGene_7266	0.272004	0.140733	0.180822	0.192109	0.180769	6.09381	6.15943	7.97421	3.0954	2.53726	zinc finger BED domain-containing protein RICESLEEPER 2-like [Morus notabilis]
Morus_alba_newGene_7245	0.559867	1.93854	1.49981	1.0538	1.75309	18.4212	27.8648	0.0442957	0.0151923	0.261804	--
Morus_alba_newGene_7230	0	0	0	0	0	64.533	529.937	71.4901	1.35358	1.13721	Nucleotide/sugar transporter family protein [Zea mays]
Morus_alba_newGene_7228	0.144974	0.259486	0.514096	0.243409	6.85903	3.77318	1.0204	6.81723	3.45741	0.408026	hypothetical protein L484_006623 [Morus notabilis]
Morus_alba_newGene_7220	0	0	0	0	0.002153	0.74582	1.20725	5.19068	6.37708	0.863905	--
Morus_alba_newGene_7207	15.0247	2.77315	23.0253	5.52636	21.3357	23.9183	107.155	33.404	17.6657	1.17793	--
Morus_alba_newGene_7177	0	0	0	0	0	0.871749	1.63704	2.15745	4.94967	1.16302	dynamin-2A isoform X1 [Morus notabilis]
Morus_alba_newGene_7142	0	0	0.003415	0.00519367	0.002508	15.3692	18.6245	21.7468	18.9809	0.674413	hypothetical protein VITISV_030700 [Vitis vinifera]
Morus_alba_newGene_7141	0	0	0	0	0	6.09839	12.1154	18.9599	24.3305	0.460073	uncharacterized protein LOC112090747 [Morus notabilis]
Morus_alba_newGene_7136	0.212293	0.0234147	0.030329	0.0169137	0.0567827	37.2197	0.660172	0.675289	0.871945	1.26583	uncharacterized protein LOC112092138 [Morus notabilis]
Morus_alba_newGene_7123	16.501	9.93583	14.6515	15.2893	10.0712	13.4436	3.0895	4.90877	0.693536	8.79841	--
Morus_alba_newGene_7116	0	0	0	0	0	1.88207	0.923936	0.35898	0.100446	0.882126	protein ANTAGONIST OF LIKE HETEROCHROMATIN PROTEIN 1-like [Morus notabilis]
Morus_alba_newGene_7099	0	0	0	0	0	3.61568	0.877088	0.17938	0.055205	4.99846	--
Morus_alba_newGene_7074	0.024503	0	0	0	0	0.938983	0.469582	1.16084	1.13519	0.480288	--
Morus_alba_newGene_7057	0	0	0.0737223	0.250647	1.51868	2.58194	1.69293	0.375813	1.38482	0.615531	(-)-germacrene D synthase [Morus notabilis]
Morus_alba_newGene_705	1.60715	3.53815	2.46546	1.76733	12.7019	0.324371	0.081086	0.432125	1.32876	1.96913	hypothetical protein F511_00295 [Dorcoceras hygrometricum]
Morus_alba_newGene_7005	0.246222	0.186918	0.080551	0.0111297	0.0534117	1.05854	2.6216	5.13024	0.418336	1.82829	uncharacterized protein LOC112093246 [Morus notabilis]
Morus_alba_newGene_6961	0	0	0	0	0	51.421	116.862	69.9086	237.593	0.772837	--
Morus_alba_newGene_6948	0.34075	0.303345	0.407938	0.145624	0.147859	0.03694	0.060391	0.100933	0.00554633	1.45637	putative pentatricopeptide repeat-containing protein At1g12700, mitochondrial [Rosa chinensis]
Morus_alba_newGene_6947	0	0	0	0	0.004895	2.3174	1.95815	3.24466	1.31594	0.370786	--
Morus_alba_newGene_6925	0	0	0	0	0	5.05301	5.19988	10.1073	13.2174	0.250621	Protein SCO1-1-like protein [Morus notabilis]
Morus_alba_newGene_6838	5.46209	3.01409	7.17514	7.07719	5.72849	8.00088	14.8471	14.8243	34.5986	1.72907	Serine/threonine-protein kinase AFC2 [Morus notabilis]
Morus_alba_newGene_6801	1.85264	2.15216	1.39468	0.85648	1.47095	48.1399	6.5784	94.3286	0.237658	4.73775	bromodomain testis-specific protein [Morus notabilis]
Morus_alba_newGene_6789	0	0	0	0	0	94.611	25.597	25.498	0.0473767	0.993525	--
Morus_alba_newGene_6764	15.3178	10.2749	1.05644	0.195009	1.87049	77.6563	18.7085	37.7042	83.6757	14.8402	hypothetical protein L484_022326 [Morus notabilis]
Morus_alba_newGene_6756	0.592946	0.147195	0.604605	0.2602	0.263546	14.093	31.2664	17.3891	3.81151	2.48011	--
Morus_alba_newGene_6745	0.658573	0.377933	2.32159	2.38998	3.74841	37.4461	42.2973	83.1589	0.251445	0.390688	--
Morus_alba_newGene_6744	0.00555667	0	0.00564533	0	0.0397177	100.9	85.4826	61.8133	0	0.688912	--
Morus_alba_newGene_6743	0	0	0	0	0	0.197976	0.183814	0.543452	9.93346	0.697474	conserved hypothetical protein [Ricinus communis]
Morus_alba_newGene_6730	0	0	0.057275	0.00992667	0	1.51918	0.246795	0.267836	4.08522	0	F-box/LRR-repeat protein At1g06630 [Morus notabilis]
Morus_alba_newGene_6712	20.3591	7.19103	30.8494	25.6688	0.325126	75.7725	66.6831	53.8075	0.702145	7.62839	uncharacterized protein LOC21399243 [Morus notabilis]
Morus_alba_newGene_6706	0.743808	0.411965	0.840149	0.145519	0.345373	0.2884	0.32446	2.67734	3.93118	5.10818	--
Morus_alba_newGene_6699	0.771491	0.975542	3.56737	0.971722	0.475624	20.6313	1.15732	2.74995	4.61409	3.90233	protein argonaute 5 [Morus notabilis]
Morus_alba_newGene_6680	6.71237	5.51585	6.21523	5.12275	7.07941	23.7486	8.34955	21.5517	21.6288	2.26587	uncharacterized protein LOC112092358 [Morus notabilis]
Morus_alba_newGene_6662	0	0	0	0	0	0.194978	0.274196	0.366559	0.206563	5.02608	--
Morus_alba_newGene_6661	0	0.00575567	0	0.00441667	0	1.05527	1.13239	0.296289	0.394598	15.207	--
Morus_alba_newGene_6654	0	0	0	0	0	10.2731	4.55145	6.10732	23.4064	0.857007	--
Morus_alba_newGene_6526	0.0608937	0.237775	0.214694	0.641813	1.48028	0.136205	1.47657	0.428803	0	0.569091	hypothetical protein L484_000592 [Morus notabilis]
Morus_alba_newGene_6497	2.74201	4.74515	6.15044	2.4662	12.8747	15.4497	14.82	26.4853	206.201	1.19682	--
Morus_alba_newGene_6457	0.0580183	0	0.246031	3.43107	0	4.88184	4.13129	5.00011	0.0967447	0.01703	MADS-box transcription factor 3 [Morus notabilis]
Morus_alba_newGene_6438	0.113223	0.977116	0.882285	12.1716	1.06385	0.817987	0.071497	1.21608	10.0911	0.0974257	putative receptor protein kinase ZmPK1 [Morus notabilis]
Morus_alba_newGene_6420	0	0	0	0	0	0.00644233	0	0.0886223	0.123	0.246656	uncharacterized protein LOC21388536, partial [Morus notabilis]
Morus_alba_newGene_6412	0.234783	0.496703	0.357413	0.100575	0.825462	21.7341	67.9766	41.8399	0.08719	25.9893	polyadenylate-binding protein 2 [Morus notabilis]
Morus_alba_newGene_641	0.350637	0.219485	0.527458	0.193136	0.0900527	0.727371	0.583467	1.15771	0.0486597	1.0333	--
Morus_alba_newGene_6394	0	0	0	0.020078	0	1.25811	2.19341	1.57559	0.115328	0.240623	Copia protein [Morella rubra]
Morus_alba_newGene_6371	0	0	0	0	0	0.504717	1.93322	0.809248	0.0401887	0.492112	putative nuclease HARBI1 [Prunus dulcis]
Morus_alba_newGene_6330	0.162635	0.1087	0.0330787	0	0.025005	1.15191	5.78058	0.485718	0.016918	0.82423	hypothetical protein L484_021057 [Morus notabilis]
Morus_alba_newGene_6235	0	0	0	0	0	3.45426	3.17406	3.00381	0.180772	0	--
Morus_alba_newGene_6234	0	0	0	0	0	55.4714	84.4793	59.2907	21.5975	2.19962	hypothetical protein L484_001995 [Morus notabilis]
Morus_alba_newGene_6227	0.00414367	0.0111103	0	0.0553717	0.0245603	25.2393	12.0773	2.55535	0.742022	14.1578	uncharacterized protein LOC112031110 [Quercus suber]
Morus_alba_newGene_6213	0.274212	0.181643	0.0581703	0.0737077	0.0575213	10.9099	6.06736	0	0.597691	0.902264	Poly(ADP-ribose) glycohydrolase 1 [Morus notabilis]
Morus_alba_newGene_6188	0	2.7439	3.69424	1.84614	0	5.29902	2.88768	5.58022	2.3511	1.59462	--
Morus_alba_newGene_6186	1.80301	0.480856	1.55014	0.827361	2.02598	3.2967	2.79319	1.45387	1.86515	0.341028	--
Morus_alba_newGene_6157	0.025273	0	0.0563227	0	0.00706533	4.37938	0.608848	0.851374	0.07888	0.947988	L10-interacting MYB domain-containing protein-like [Morus notabilis]
Morus_alba_newGene_613	0.309114	0.174797	0.39052	0.300961	0.082131	1.22451	1.456	2.13537	0.808056	9.31034	cellulose synthase-like protein E1 [Morus notabilis]
Morus_alba_newGene_6124	0.00388767	0.0638877	0.947764	1.90868	0.247832	0.706319	0.395737	1.29685	1.08714	0.038904	cellulose synthase-like protein E1 [Morus notabilis]
Morus_alba_newGene_6094	0.268108	0.570401	0.282826	0.223993	1.64003	76.6406	23.9238	31.3024	74.2095	0.260296	ABC transporter B family member 29 [Morus notabilis]
Morus_alba_newGene_6090	0	0.012265	0.016851	0	0	13.692	8.6989	26.5499	5.59508	1.16172	Retrovirus-related Pol polyprotein from transposon TNT 1-94 [Vitis vinifera]
Morus_alba_newGene_6085	0	0.0135487	0.013529	0	0.0384013	10.0137	5.40948	13.6558	5.16112	0.907654	factor of DNA methylation 1 [Morus notabilis]
Morus_alba_newGene_6039	3.92429	3.00411	3.24098	3.33042	8.05595	19.9874	4.36164	13.2387	13.5847	1.05761	protein NRT1/ PTR FAMILY 5.5-like, partial [Morus notabilis]
Morus_alba_newGene_6027	0.0460717	0	0.223177	0.260013	0.0551653	1.4119	5.08938	1.40528	0.759744	14.5118	uncharacterized protein LOC21384102 [Morus notabilis]
Morus_alba_newGene_602	0.476057	0.091273	0.393537	0.404425	0.0533027	2.73249	1.03567	2.20822	0.741196	1.7292	--
Morus_alba_newGene_5989	0	0	0	0	0	17.4722	31.1524	18.4668	0.843289	0.848239	--
Morus_alba_newGene_5987	0.228668	0.291008	0.158872	0.008456	0	8.84853	3.14881	34.6216	17.4552	1.99417	--
Morus_alba_newGene_5972	0.547321	0.0777253	0.533961	0.109084	0.15305	5.00746	26.6427	41.8401	24.0231	1.89837	TB2/DP1/HVA22-related protein [Parasponia andersonii]
Morus_alba_newGene_5971	0	0	0	0	0	0.329868	4.04007	0.275691	0.120021	1.73815	--
Morus_alba_newGene_5967	0	0	0	0	0	1.60443	2.51843	3.25011	0.798474	1.22881	--
Morus_alba_newGene_5940	5.05019	11.3392	5.03535	8.82739	0.370502	29.465	58.5748	56.8009	54.2881	2.91714	protein DETOXIFICATION 27-like isoform X2 [Prunus dulcis]
Morus_alba_newGene_5936	0.652875	0.35958	0.978119	0.0396953	6.60999	14.9009	11.7663	15.0447	1.81561	0.347484	--
Morus_alba_newGene_5920	0	0	0	0	0	3.59057	20.1366	2.50536	11.693	1.01254	--
Morus_alba_newGene_5888
Morus_alba_newGene_5799
Morus_alba_newGene_575
Morus_alba_newGene_5730
Morus_alba_newGene_5726
Morus_alba_newGene_5718
Morus_alba_newGene_5709
Morus_alba_newGene_569
Morus_alba_newGene_5647
Morus_alba_newGene_564
Morus_alba_newGene_5638
Morus_alba_newGene_5624
Morus_alba_newGene_5623
Morus_alba_newGene_5616
Morus_alba_newGene_5609
Morus_alba_newGene_5538
Morus_alba_newGene_5516
Morus_alba_newGene_5456
Morus_alba_newGene_5449
Morus_alba_newGene_5431
Morus_alba_newGene_543
Morus_alba_newGene_5429
Morus_alba_newGene_5406
Morus_alba_newGene_5389
Morus_alba_newGene_5386
Morus_alba_newGene_5359
Morus_alba_newGene_5346
Morus_alba_newGene_5344
Morus_alba_newGene_5343
Morus_alba_newGene_5321
Morus_alba_newGene_5249
Morus_alba_newGene_5241
Morus_alba_newGene_5240
Morus_alba_newGene_5239
Morus_alba_newGene_5238
Morus_alba_newGene_5232
Morus_alba_newGene_5206
Morus_alba_newGene_520
Morus_alba_newGene_5184
Morus_alba_newGene_518
Morus_alba_newGene_5177
Morus_alba_newGene_5161
Morus_alba_newGene_5157
Morus_alba_newGene_5156
Morus_alba_newGene_5139
Morus_alba_newGene_5131
Morus_alba_newGene_5095
Morus_alba_newGene_5082
Morus_alba_newGene_5081
Morus_alba_newGene_5078
Morus_alba_newGene_5073
Morus_alba_newGene_5072
Morus_alba_newGene_5063
Morus_alba_newGene_5037
Morus_alba_newGene_5035
Morus_alba_newGene_5
Morus_alba_newGene_4972
Morus_alba_newGene_4965
Morus_alba_newGene_4950
Morus_alba_newGene_4943
Morus_alba_newGene_4941
Morus_alba_newGene_4939
Morus_alba_newGene_4927
Morus_alba_newGene_4919
Morus_alba_newGene_4914
Morus_alba_newGene_4902
Morus_alba_newGene_4867
Morus_alba_newGene_4856
Morus_alba_newGene_4842
Morus_alba_newGene_4839
Morus_alba_newGene_4813
Morus_alba_newGene_4803
Morus_alba_newGene_480
Morus_alba_newGene_478
Morus_alba_newGene_4772
Morus_alba_newGene_477
Morus_alba_newGene_4760
Morus_alba_newGene_4750
Morus_alba_newGene_474
Morus_alba_newGene_4732
Morus_alba_newGene_4719
Morus_alba_newGene_469
Morus_alba_newGene_4650
Morus_alba_newGene_4630
Morus_alba_newGene_4625
Morus_alba_newGene_4616
Morus_alba_newGene_4614
Morus_alba_newGene_4576
Morus_alba_newGene_4564
Morus_alba_newGene_4555
Morus_alba_newGene_4554
Morus_alba_newGene_4511
Morus_alba_newGene_4485
Morus_alba_newGene_4483
Morus_alba_newGene_4472
Morus_alba_newGene_447
Morus_alba_newGene_4460
Morus_alba_newGene_4456
Morus_alba_newGene_4429
Morus_alba_newGene_442
Morus_alba_newGene_4416
Morus_alba_newGene_4412
Morus_alba_newGene_4410
Morus_alba_newGene_4405
Morus_alba_newGene_4378
Morus_alba_newGene_4377
Morus_alba_newGene_4376
Morus_alba_newGene_4370
Morus_alba_newGene_4355
Morus_alba_newGene_4329
Morus_alba_newGene_429
Morus_alba_newGene_4288
Morus_alba_newGene_4260
Morus_alba_newGene_4258
Morus_alba_newGene_4254
Morus_alba_newGene_4234
Morus_alba_newGene_4224
Morus_alba_newGene_4216
Morus_alba_newGene_4214
Morus_alba_newGene_4205
Morus_alba_newGene_4204
Morus_alba_newGene_4200
Morus_alba_newGene_4199
Morus_alba_newGene_4198
Morus_alba_newGene_4197
Morus_alba_newGene_4196
Morus_alba_newGene_4195
Morus_alba_newGene_4194
Morus_alba_newGene_4177
Morus_alba_newGene_4175
Morus_alba_newGene_4173
Morus_alba_newGene_4124
Morus_alba_newGene_4117
Morus_alba_newGene_4110
Morus_alba_newGene_4109
Morus_alba_newGene_4106
Morus_alba_newGene_409
Morus_alba_newGene_4074
Morus_alba_newGene_4072
Morus_alba_newGene_4045
Morus_alba_newGene_403
Morus_alba_newGene_4002
Morus_alba_newGene_3991
Morus_alba_newGene_3974
Morus_alba_newGene_3953
Morus_alba_newGene_3951
Morus_alba_newGene_3940
Morus_alba_newGene_3932
Morus_alba_newGene_3931
Morus_alba_newGene_3922
Morus_alba_newGene_3905
Morus_alba_newGene_3902
Morus_alba_newGene_3889
Morus_alba_newGene_3872
Morus_alba_newGene_3861
Morus_alba_newGene_3855
Morus_alba_newGene_3853
Morus_alba_newGene_3842
Morus_alba_newGene_3841
Morus_alba_newGene_384
Morus_alba_newGene_3802
Morus_alba_newGene_3792
Morus_alba_newGene_3781
Morus_alba_newGene_3771
Morus_alba_newGene_3745
Morus_alba_newGene_3738
Morus_alba_newGene_3698
Morus_alba_newGene_3678
Morus_alba_newGene_3641
Morus_alba_newGene_3635
Morus_alba_newGene_3634
Morus_alba_newGene_3633
Morus_alba_newGene_3617
Morus_alba_newGene_3589
Morus_alba_newGene_3588
Morus_alba_newGene_3562
Morus_alba_newGene_3530
Morus_alba_newGene_353
Morus_alba_newGene_3511
Morus_alba_newGene_3493
Morus_alba_newGene_3459
Morus_alba_newGene_3421
Morus_alba_newGene_3388
Morus_alba_newGene_3387
Morus_alba_newGene_3367
Morus_alba_newGene_3354
Morus_alba_newGene_3343
Morus_alba_newGene_3314
Morus_alba_newGene_3312
Morus_alba_newGene_3283
Morus_alba_newGene_3263
Morus_alba_newGene_3252
Morus_alba_newGene_3250
Morus_alba_newGene_3249
Morus_alba_newGene_3226
Morus_alba_newGene_3207
Morus_alba_newGene_3188
Morus_alba_newGene_3138
Morus_alba_newGene_3137
Morus_alba_newGene_3133
Morus_alba_newGene_3124
Morus_alba_newGene_3123
Morus_alba_newGene_3118
Morus_alba_newGene_3104
Morus_alba_newGene_3094
Morus_alba_newGene_308
Morus_alba_newGene_3069
Morus_alba_newGene_3066
Morus_alba_newGene_3064
Morus_alba_newGene_3051
Morus_alba_newGene_3050
Morus_alba_newGene_3046
Morus_alba_newGene_3045
Morus_alba_newGene_3044
Morus_alba_newGene_3024
Morus_alba_newGene_3019
Morus_alba_newGene_3014
Morus_alba_newGene_2987
Morus_alba_newGene_2967
Morus_alba_newGene_2961
Morus_alba_newGene_2957
Morus_alba_newGene_2922
Morus_alba_newGene_2921
Morus_alba_newGene_2916
Morus_alba_newGene_2901
Morus_alba_newGene_2900
Morus_alba_newGene_2896
Morus_alba_newGene_2867
Morus_alba_newGene_2851
Morus_alba_newGene_2827
Morus_alba_newGene_2762
Morus_alba_newGene_2737
Morus_alba_newGene_2716
Morus_alba_newGene_2712
Morus_alba_newGene_2620
Morus_alba_newGene_2611
Morus_alba_newGene_2568
Morus_alba_newGene_2553
Morus_alba_newGene_2538
Morus_alba_newGene_2496
Morus_alba_newGene_2483
Morus_alba_newGene_2482
Morus_alba_newGene_2474
Morus_alba_newGene_2423
Morus_alba_newGene_2415
Morus_alba_newGene_239
Morus_alba_newGene_2377
Morus_alba_newGene_237
Morus_alba_newGene_2338
Morus_alba_newGene_2245
Morus_alba_newGene_2192
Morus_alba_newGene_215
Morus_alba_newGene_210
Morus_alba_newGene_2075
Morus_alba_newGene_2065
Morus_alba_newGene_2041
Morus_alba_newGene_203
Morus_alba_newGene_2016
Morus_alba_newGene_2014
Morus_alba_newGene_1978
Morus_alba_newGene_1949
Morus_alba_newGene_1947
Morus_alba_newGene_1926
Morus_alba_newGene_1901
Morus_alba_newGene_189
Morus_alba_newGene_1858
Morus_alba_newGene_1818
Morus_alba_newGene_1811
Morus_alba_newGene_1781
Morus_alba_newGene_1769
Morus_alba_newGene_1764
Morus_alba_newGene_1710
Morus_alba_newGene_1690
Morus_alba_newGene_1686
Morus_alba_newGene_167
Morus_alba_newGene_1669
Morus_alba_newGene_1657
Morus_alba_newGene_1656
Morus_alba_newGene_1643
Morus_alba_newGene_1636
Morus_alba_newGene_1630
Morus_alba_newGene_1618
Morus_alba_newGene_1613
Morus_alba_newGene_1608
Morus_alba_newGene_1607
Morus_alba_newGene_1606
Morus_alba_newGene_1605
Morus_alba_newGene_1604
Morus_alba_newGene_1601
Morus_alba_newGene_1600
Morus_alba_newGene_1592
Morus_alba_newGene_159
Morus_alba_newGene_158
Morus_alba_newGene_1558
Morus_alba_newGene_1553
Morus_alba_newGene_1541
Morus_alba_newGene_1538
Morus_alba_newGene_1513
Morus_alba_newGene_1506
Morus_alba_newGene_1484
Morus_alba_newGene_1482
Morus_alba_newGene_1481
Morus_alba_newGene_1472
Morus_alba_newGene_1467
Morus_alba_newGene_1455
Morus_alba_newGene_1435
Morus_alba_newGene_142
Morus_alba_newGene_14168
Morus_alba_newGene_14164
Morus_alba_newGene_14115
Morus_alba_newGene_14110
Morus_alba_newGene_14106
Morus_alba_newGene_14080
Morus_alba_newGene_14074
Morus_alba_newGene_14071
Morus_alba_newGene_14053
Morus_alba_newGene_14000
Morus_alba_newGene_1392
Morus_alba_newGene_13904
Morus_alba_newGene_13903
Morus_alba_newGene_13901
Morus_alba_newGene_13862
Morus_alba_newGene_13854
Morus_alba_newGene_13848
Morus_alba_newGene_13822
Morus_alba_newGene_13788
Morus_alba_newGene_13755
Morus_alba_newGene_13748
Morus_alba_newGene_13735
Morus_alba_newGene_13682
Morus_alba_newGene_13668
Morus_alba_newGene_13551
Morus_alba_newGene_13529
Morus_alba_newGene_13519
Morus_alba_newGene_13508
Morus_alba_newGene_13499
Morus_alba_newGene_13438
Morus_alba_newGene_1341
Morus_alba_newGene_13359
Morus_alba_newGene_13346
Morus_alba_newGene_13328
Morus_alba_newGene_13325
Morus_alba_newGene_13298
Morus_alba_newGene_1329
Morus_alba_newGene_13287
Morus_alba_newGene_13275
Morus_alba_newGene_13272
Morus_alba_newGene_13185
Morus_alba_newGene_13141
Morus_alba_newGene_1313
Morus_alba_newGene_13125
Morus_alba_newGene_13123
Morus_alba_newGene_13117
Morus_alba_newGene_13114
Morus_alba_newGene_13102
Morus_alba_newGene_13086
Morus_alba_newGene_13079
Morus_alba_newGene_13056
Morus_alba_newGene_12996
Morus_alba_newGene_12986
Morus_alba_newGene_12942
Morus_alba_newGene_12866
Morus_alba_newGene_12850
Morus_alba_newGene_12849
Morus_alba_newGene_12807
Morus_alba_newGene_12805
Morus_alba_newGene_1279
Morus_alba_newGene_12778
Morus_alba_newGene_12753
Morus_alba_newGene_127
Morus_alba_newGene_12698
Morus_alba_newGene_12689
Morus_alba_newGene_12688
Morus_alba_newGene_12624
Morus_alba_newGene_12598
Morus_alba_newGene_12587
Morus_alba_newGene_12586
Morus_alba_newGene_12563
Morus_alba_newGene_12550
Morus_alba_newGene_12549
Morus_alba_newGene_12525
Morus_alba_newGene_12447
Morus_alba_newGene_12437
Morus_alba_newGene_12436
Morus_alba_newGene_12413
Morus_alba_newGene_12409
Morus_alba_newGene_1240
Morus_alba_newGene_12383
Morus_alba_newGene_12347
Morus_alba_newGene_12338
Morus_alba_newGene_12337
Morus_alba_newGene_12294
Morus_alba_newGene_12293
Morus_alba_newGene_1229
Morus_alba_newGene_12283
Morus_alba_newGene_12282
Morus_alba_newGene_12273
Morus_alba_newGene_12233
Morus_alba_newGene_12175
Morus_alba_newGene_12168
Morus_alba_newGene_12140
Morus_alba_newGene_12101
Morus_alba_newGene_12099
Morus_alba_newGene_12095
Morus_alba_newGene_12091
Morus_alba_newGene_12086
Morus_alba_newGene_12080
Morus_alba_newGene_12064
Morus_alba_newGene_12037
Morus_alba_newGene_12036
Morus_alba_newGene_12027
Morus_alba_newGene_12024
Morus_alba_newGene_1197
Morus_alba_newGene_11944
Morus_alba_newGene_11943
Morus_alba_newGene_11832
Morus_alba_newGene_11823
Morus_alba_newGene_11813
Morus_alba_newGene_11801
Morus_alba_newGene_11794
Morus_alba_newGene_11788
Morus_alba_newGene_11786
Morus_alba_newGene_11762
Morus_alba_newGene_11748
Morus_alba_newGene_11715
Morus_alba_newGene_11703
Morus_alba_newGene_11691
Morus_alba_newGene_11655
Morus_alba_newGene_11653
Morus_alba_newGene_11632
Morus_alba_newGene_11623
Morus_alba_newGene_11618
Morus_alba_newGene_11534
Morus_alba_newGene_11533
Morus_alba_newGene_11492
Morus_alba_newGene_11486
Morus_alba_newGene_11476
Morus_alba_newGene_11326
Morus_alba_newGene_11296
Morus_alba_newGene_11272
Morus_alba_newGene_11247
Morus_alba_newGene_11229
Morus_alba_newGene_11216
Morus_alba_newGene_11215
Morus_alba_newGene_11203
Morus_alba_newGene_1119
Morus_alba_newGene_11081
Morus_alba_newGene_11074
Morus_alba_newGene_11073
Morus_alba_newGene_11070
Morus_alba_newGene_11061
Morus_alba_newGene_11020
Morus_alba_newGene_10994
Morus_alba_newGene_10974
Morus_alba_newGene_10971
Morus_alba_newGene_10930
Morus_alba_newGene_10889
Morus_alba_newGene_10887
Morus_alba_newGene_10885
Morus_alba_newGene_10880
Morus_alba_newGene_10875
Morus_alba_newGene_10873
Morus_alba_newGene_10872
Morus_alba_newGene_10869
Morus_alba_newGene_10868
Morus_alba_newGene_10867
Morus_alba_newGene_10845
Morus_alba_newGene_10810
Morus_alba_newGene_10797
Morus_alba_newGene_10793
Morus_alba_newGene_10776
Morus_alba_newGene_10739
Morus_alba_newGene_10665
Morus_alba_newGene_10612
Morus_alba_newGene_10597
Morus_alba_newGene_10588
Morus_alba_newGene_10574
Morus_alba_newGene_10559
Morus_alba_newGene_10543
Morus_alba_newGene_10531
Morus_alba_newGene_1052
Morus_alba_newGene_10514
Morus_alba_newGene_10465
Morus_alba_newGene_10458
Morus_alba_newGene_10455
Morus_alba_newGene_10452
Morus_alba_newGene_1041
Morus_alba_newGene_10374
Morus_alba_newGene_10369
Morus_alba_newGene_10348
Morus_alba_newGene_10341
Morus_alba_newGene_10326
Morus_alba_newGene_10302
Morus_alba_newGene_10235
Morus_alba_newGene_10230
Morus_alba_newGene_10222
Morus_alba_newGene_10214
Morus_alba_newGene_10208
Morus_alba_newGene_10185
Morus_alba_newGene_10184
Morus_alba_newGene_10181
Morus_alba_newGene_1018
Morus_alba_newGene_10178
Morus_alba_newGene_10174
Morus_alba_newGene_10161
Morus_alba_newGene_10150
Morus_alba_newGene_10136
Morus_alba_newGene_10127
Morus_alba_newGene_10109
Morus_alba_newGene_10065
Morus_alba_newGene_10061
Morus_alba_newGene_10050
Morus_alba_newGene_10028
Morus_alba_newGene_10020
Morus_alba_newGene_10008
M.alba_G0020364
M.alba_G0020330
M.alba_G0020329
M.alba_G0020327
M.alba_G0020289
M.alba_G0020285
M.alba_G0020255
M.alba_G0020143
M.alba_G0019985
M.alba_G0019967
M.alba_G0019966
M.alba_G0019919
M.alba_G0019837
M.alba_G0019798
M.alba_G0019688
M.alba_G0019657
M.alba_G0019574
M.alba_G0019547
M.alba_G0019526
M.alba_G0019417
M.alba_G0019404
M.alba_G0019352
M.alba_G0019341
M.alba_G0019333
M.alba_G0019296
M.alba_G0019230
M.alba_G0019177
M.alba_G0019099
M.alba_G0019036
M.alba_G0019013
M.alba_G0019009
M.alba_G0018985
M.alba_G0018911
M.alba_G0018834
M.alba_G0018709
M.alba_G0018657
M.alba_G0018647
M.alba_G0018643
M.alba_G0018641
M.alba_G0018596
M.alba_G0018471
M.alba_G0018429
M.alba_G0018418
M.alba_G0018345
M.alba_G0018302
M.alba_G0018178
M.alba_G0018176
M.alba_G0018174
M.alba_G0018172
M.alba_G0018155
M.alba_G0018154
M.alba_G0018153
M.alba_G0018150
M.alba_G0018110
M.alba_G0018106
M.alba_G0018070
M.alba_G0018066
M.alba_G0018042
M.alba_G0018032
M.alba_G0018010
M.alba_G0017939
M.alba_G0017905
M.alba_G0017890
M.alba_G0017862
M.alba_G0017858
M.alba_G0017798
M.alba_G0017786
M.alba_G0017781
M.alba_G0017775
M.alba_G0017713
M.alba_G0017705
M.alba_G0017691
M.alba_G0017624
M.alba_G0017568
M.alba_G0017526
M.alba_G0017508
M.alba_G0017478
M.alba_G0017456
M.alba_G0017289
M.alba_G0017228
M.alba_G0017179
M.alba_G0017177
M.alba_G0017164
M.alba_G0017121
M.alba_G0017119
M.alba_G0017113
M.alba_G0017101
M.alba_G0017080
M.alba_G0017048
M.alba_G0017038
M.alba_G0017029
M.alba_G0016982
M.alba_G0016880
M.alba_G0016724
M.alba_G0016670
M.alba_G0016610
M.alba_G0016379
M.alba_G0016377
M.alba_G0016318
M.alba_G0016247
M.alba_G0016192
M.alba_G0016137
M.alba_G0016125
M.alba_G0016010
M.alba_G0016009
M.alba_G0015938
M.alba_G0015879
M.alba_G0015820
M.alba_G0015813
M.alba_G0015798
M.alba_G0015697
M.alba_G0015476
M.alba_G0015431
M.alba_G0015427
M.alba_G0015396
M.alba_G0015395
M.alba_G0015392
M.alba_G0015324
M.alba_G0015309
M.alba_G0015275
M.alba_G0015251
M.alba_G0015130
M.alba_G0015111
M.alba_G0015048
M.alba_G0015032
M.alba_G0015010
M.alba_G0014982
M.alba_G0014846
M.alba_G0014804
M.alba_G0014736
M.alba_G0014706
M.alba_G0014673
M.alba_G0014582
M.alba_G0014557
M.alba_G0014543
M.alba_G0014397
M.alba_G0014309
M.alba_G0014273
M.alba_G0014171
M.alba_G0014142
M.alba_G0014084
M.alba_G0014080
M.alba_G0014078
M.alba_G0014070
M.alba_G0014017
M.alba_G0014006
M.alba_G0013959
M.alba_G0013874
M.alba_G0013759
M.alba_G0013672
M.alba_G0013540
M.alba_G0013537
M.alba_G0013523
M.alba_G0013505
M.alba_G0013429
M.alba_G0013403
M.alba_G0013328
M.alba_G0013278
M.alba_G0013276
M.alba_G0013254
M.alba_G0013214
M.alba_G0013180
M.alba_G0013170
M.alba_G0013169
M.alba_G0013138
M.alba_G0013077
M.alba_G0012998
M.alba_G0012893
M.alba_G0012871
M.alba_G0012860
M.alba_G0012778
M.alba_G0012769
M.alba_G0012745
M.alba_G0012740
M.alba_G0012550
M.alba_G0012534
M.alba_G0012524
M.alba_G0012414
M.alba_G0012352
M.alba_G0012277
M.alba_G0012257
M.alba_G0012095
M.alba_G0011969
M.alba_G0011948
M.alba_G0011929
M.alba_G0011897
M.alba_G0011883
M.alba_G0011862
M.alba_G0011851
M.alba_G0011709
M.alba_G0011686
M.alba_G0011616
M.alba_G0011611
M.alba_G0011594
M.alba_G0011550
M.alba_G0011547
M.alba_G0011440
M.alba_G0011430
M.alba_G0011427
M.alba_G0011340
M.alba_G0011288
M.alba_G0011240
M.alba_G0011217
M.alba_G0011206
M.alba_G0011203
M.alba_G0011193
M.alba_G0011138
M.alba_G0011096
M.alba_G0011083
M.alba_G0011081
M.alba_G0011075
M.alba_G0011052
M.alba_G0011047
M.alba_G0011045
M.alba_G0011014
M.alba_G0011013
M.alba_G0010959
M.alba_G0010936
M.alba_G0010839
M.alba_G0010781
M.alba_G0010764
M.alba_G0010740
M.alba_G0010635
M.alba_G0010575
M.alba_G0010532
M.alba_G0010524
M.alba_G0010437
M.alba_G0010407
M.alba_G0010387
M.alba_G0010352
M.alba_G0010335
M.alba_G0010315
M.alba_G0010217
M.alba_G0010137
M.alba_G0010099
M.alba_G0010090
M.alba_G0010049
M.alba_G0010036
M.alba_G0009934
M.alba_G0009868
M.alba_G0009774
M.alba_G0009735
M.alba_G0009728
M.alba_G0009705
M.alba_G0009627
M.alba_G0009607
M.alba_G0009544
M.alba_G0009518
M.alba_G0009422
M.alba_G0009420
M.alba_G0009416
M.alba_G0009407
M.alba_G0009398
M.alba_G0009323
M.alba_G0009293
M.alba_G0009160
M.alba_G0009135
M.alba_G0009122
M.alba_G0009107
M.alba_G0009083
M.alba_G0009075
M.alba_G0009073
M.alba_G0009070
M.alba_G0009032
M.alba_G0009016
M.alba_G0008985
M.alba_G0008983
M.alba_G0008778
M.alba_G0008767
M.alba_G0008693
M.alba_G0008689
M.alba_G0008686
M.alba_G0008641
M.alba_G0008600
M.alba_G0008569
M.alba_G0008568
M.alba_G0008549
M.alba_G0008538
M.alba_G0008491
M.alba_G0008452
M.alba_G0008342
M.alba_G0008191
M.alba_G0008104
M.alba_G0008074
M.alba_G0008068
M.alba_G0008049
M.alba_G0007995
M.alba_G0007930
M.alba_G0007901
M.alba_G0007867
M.alba_G0007723
M.alba_G0007717
M.alba_G0007712
M.alba_G0007573
M.alba_G0007562
M.alba_G0007559
M.alba_G0007521
M.alba_G0007517
M.alba_G0007456
M.alba_G0007418
M.alba_G0007356
M.alba_G0007279
M.alba_G0007278
M.alba_G0007160
M.alba_G0007130
M.alba_G0007060
M.alba_G0006875
M.alba_G0006794
M.alba_G0006792
M.alba_G0006625
M.alba_G0006585
M.alba_G0006475
M.alba_G0006439
M.alba_G0006374
M.alba_G0006324
M.alba_G0006222
M.alba_G0006195
M.alba_G0006190
M.alba_G0006124
M.alba_G0006008
M.alba_G0005961
M.alba_G0005960
M.alba_G0005943
M.alba_G0005910
M.alba_G0005880
M.alba_G0005813
M.alba_G0005725
M.alba_G0005721
M.alba_G0005683
M.alba_G0005673
M.alba_G0005586
M.alba_G0005524
M.alba_G0005377
M.alba_G0005376
M.alba_G0005268
M.alba_G0005256
M.alba_G0005166
M.alba_G0005120
M.alba_G0005119
M.alba_G0004978
M.alba_G0004963
M.alba_G0004962
M.alba_G0004958
M.alba_G0004893
M.alba_G0004849
M.alba_G0004793
M.alba_G0004786
M.alba_G0004679
M.alba_G0004668
M.alba_G0004611
M.alba_G0004578
M.alba_G0004534
M.alba_G0004514
M.alba_G0004507
M.alba_G0004484
M.alba_G0004396
M.alba_G0004376
M.alba_G0004374
M.alba_G0004284
M.alba_G0004279
M.alba_G0004269
M.alba_G0004265
M.alba_G0004250
M.alba_G0004176
M.alba_G0004153
M.alba_G0004117
M.alba_G0004112
M.alba_G0004088
M.alba_G0003948
M.alba_G0003843
M.alba_G0003787
M.alba_G0003726
M.alba_G0003614
M.alba_G0003461
M.alba_G0003336
M.alba_G0003332
M.alba_G0003268
M.alba_G0003207
M.alba_G0003114
M.alba_G0003103
M.alba_G0003067
M.alba_G0003053
M.alba_G0003049
M.alba_G0002993
M.alba_G0002861
M.alba_G0002826
M.alba_G0002811
M.alba_G0002662
M.alba_G0002609
M.alba_G0002606
M.alba_G0002583
M.alba_G0002536
M.alba_G0002499
M.alba_G0002456
M.alba_G0002453
M.alba_G0002351
M.alba_G0002343
M.alba_G0002310
M.alba_G0002258
M.alba_G0002251
M.alba_G0002173
M.alba_G0002046
M.alba_G0002039
M.alba_G0002007
M.alba_G0001993
M.alba_G0001968
M.alba_G0001960
M.alba_G0001942
M.alba_G0001926
M.alba_G0001906
M.alba_G0001884
M.alba_G0001849
M.alba_G0001846
M.alba_G0001831
M.alba_G0001708
M.alba_G0001617
M.alba_G0001566
M.alba_G0001364
M.alba_G0001293
M.alba_G0001219
M.alba_G0001192
M.alba_G0001162
M.alba_G0001131
M.alba_G0001121
M.alba_G0001120
M.alba_G0001116
M.alba_G0001095
M.alba_G0001083
M.alba_G0001051
M.alba_G0001016
M.alba_G0000987
M.alba_G0000943
M.alba_G0000903
M.alba_G0000857
M.alba_G0000845
M.alba_G0000836
M.alba_G0000827
M.alba_G0000817
M.alba_G0000796
M.alba_G0000794
M.alba_G0000748
M.alba_G0000716
M.alba_G0000668
M.alba_G0000649
M.alba_G0000639
M.alba_G0000634
M.alba_G0000632
M.alba_G0000616
M.alba_G0000544
M.alba_G0000508
M.alba_G0000491
M.alba_G0000480
M.alba_G0000478
M.alba_G0000450
M.alba_G0000448
M.alba_G0000422
M.alba_G0000397
M.alba_G0000383
M.alba_G0000368
M.alba_G0000349
M.alba_G0000332
M.alba_G0000327
M.alba_G0000325
M.alba_G0000304
M.alba_G0000211
M.alba_G0000170
M.alba_G0000154
M.alba_G0000152
M.alba_G0000112
M.alba_G0000069
M.alba_G0000061

## Sheet: Table 5
Table 4 DEGs in the red module
ID
M.alba_G0000214	--	vacuolar Na+/H+ antiporter [Morus alba]
M.alba_G0000257	RNA degradation (ko03018)	CCR4-NOT transcription complex subunit 9 [Morus notabilis]
M.alba_G0000278	Glycerolipid metabolism (ko00561)	GDSL esterase/lipase At5g55050 [Morus notabilis]
M.alba_G0000315	Glycerolipid metabolism (ko00561);; Glycerophospholipid metabolism (ko00564)	1-acyl-sn-glycerol-3-phosphate acyltransferase [Morus notabilis]
M.alba_G0000370	Plant-pathogen interaction (ko04626)	disease resistance protein At4g27190 [Morus notabilis]
M.alba_G0000395	Cyanoamino acid metabolism (ko00460);; Starch and sucrose metabolism (ko00500);; Phenylpropanoid biosynthesis (ko00940)	putative beta-glucosidase 41 [Morus notabilis]
M.alba_G0000412	Plant hormone signal transduction (ko04075)	indole-3-acetic acid amido synthetase [Morus alba var. multicaulis]
M.alba_G0000436	--	G-type lectin S-receptor-like serine/threonine-protein kinase At4g27290 [Morus notabilis]
M.alba_G0000444	--	uncharacterized protein LOC21389580 isoform X1 [Morus notabilis]
M.alba_G0000472	Galactose metabolism (ko00052);; Starch and sucrose metabolism (ko00500)	UPF0481 protein At3g47200 [Morus notabilis]
M.alba_G0000475	--	UPF0481 protein At3g47200, partial [Morus notabilis]
M.alba_G0000478	Plant-pathogen interaction (ko04626)	putative disease resistance RPP13-like protein 3 [Morus notabilis]
M.alba_G0000480	Plant-pathogen interaction (ko04626)	disease resistance protein RPM1 [Morus notabilis]
M.alba_G0000658	--	protein ALP1-like [Morus notabilis]
M.alba_G0000731	--	probable serine/threonine-protein kinase PIX7 [Morus notabilis]
M.alba_G0000783	--	uncharacterized protein LOC21387315 isoform X1 [Morus notabilis]
M.alba_G0000823	--	APO protein 2, chloroplastic isoform X1 [Morus notabilis]
M.alba_G0000935	--	LOW QUALITY PROTEIN: uncharacterized protein LOC21405649 [Morus notabilis]
M.alba_G0000942	--	protein GLUTAMINE DUMPER 3 [Morus notabilis]
M.alba_G0000984	--	crocetin glucosyltransferase, chloroplastic [Morus notabilis]
M.alba_G0000995	--	afadin- and alpha-actinin-binding protein isoform X2 [Morus notabilis]
M.alba_G0001060	--	uncharacterized protein LOC21394211 [Morus notabilis]
M.alba_G0001082	--	oxysterol-binding protein-related protein 4C isoform X1 [Morus notabilis]
M.alba_G0001155	--	homeobox-leucine zipper protein HOX11 [Morus notabilis]
M.alba_G0001184	--	--
M.alba_G0001207	--	--
M.alba_G0001315	--	ACT domain-containing protein ACR6 [Morus notabilis]
M.alba_G0001328	Spliceosome (ko03040)	uncharacterized protein LOC21394068 isoform X3 [Morus notabilis]
M.alba_G0001406	--	protein FAR1-RELATED SEQUENCE 5-like [Morus notabilis]
M.alba_G0001446	Plant-pathogen interaction (ko04626)	elongation factor Tu, chloroplastic [Morus notabilis]
M.alba_G0001456	--	serine/threonine-protein kinase STY13 [Morus notabilis]
M.alba_G0001508	--	uncharacterized protein LOC21403410 [Morus notabilis]
M.alba_G0001534	Valine, leucine and isoleucine degradation (ko00280)	serine/threonine-protein kinase STY13 [Morus notabilis]
M.alba_G0001545	--	potassium transporter 8 [Morus notabilis]
M.alba_G0001548	--	RING-H2 finger protein ATL46 isoform X1 [Morus notabilis]
M.alba_G0001556	--	WAT1-related protein At5g40240 isoform X1 [Morus notabilis]
M.alba_G0001561	--	WAT1-related protein At3g28050 [Morus notabilis]
M.alba_G0001641	--	LOW QUALITY PROTEIN: receptor protein kinase TMK1, partial [Morus notabilis]
M.alba_G0001662	Circadian rhythm - plant (ko04712)	protein REVEILLE 1 [Morus notabilis]
M.alba_G0001663	--	expansin-A13 [Morus notabilis]
M.alba_G0001699	--	uncharacterized protein LOC21388441 isoform X1 [Morus notabilis]
M.alba_G0001722	Glycosylphosphatidylinositol (GPI)-anchor biosynthesis (ko00563)	gibberellin-regulated protein 4-like [Morus notabilis]
M.alba_G0001827	Isoflavonoid biosynthesis (ko00943);; Flavone and flavonol biosynthesis (ko00944)	phenolic glucoside malonyltransferase 1 [Morus notabilis]
M.alba_G0001842	--	COBRA-like protein 4 [Morus notabilis]
M.alba_G0001845	Brassinosteroid biosynthesis (ko00905)	cytochrome P450 85A [Morus notabilis]
M.alba_G0001870	--	DNA-directed RNA polymerase 2, chloroplastic/mitochondrial isoform X1 [Morus notabilis]
M.alba_G0001935	--	leaf dorsal-ventral developmental protein [Morus alba var. multicaulis]
M.alba_G0001974	--	uncharacterized protein LOC21404985 [Morus notabilis]
M.alba_G0002012	Tyrosine metabolism (ko00350);; Phenylalanine metabolism (ko00360);; Tryptophan metabolism (ko00380);; Isoquinoline alkaloid biosynthesis (ko00950);; Betalain biosynthesis (ko00965)	aromatic-L-amino-acid decarboxylase isoform X2 [Morus notabilis]
M.alba_G0002045	--	calcium-binding protein PBP1 [Morus notabilis]
M.alba_G0002068	--	LOW QUALITY PROTEIN: probable carboxylesterase 12 [Morus notabilis]
M.alba_G0002074	--	formin-like protein 3 [Morus notabilis]
M.alba_G0002168	--	protein NRT1/ PTR FAMILY 6.4 [Morus notabilis]
M.alba_G0002181	Cysteine and methionine metabolism (ko00270)	1-aminocyclopropane-1-carboxylate oxidase [Morus alba]
M.alba_G0002280	--	protein trichome birefringence-like 3 [Morus notabilis]
M.alba_G0002336	Spliceosome (ko03040)	probable WRKY transcription factor 71 isoform X1 [Morus notabilis]
M.alba_G0002354	--	xyloglucan endotransglucosylase/hydrolase 2 [Morus notabilis]
M.alba_G0002364	--	floral homeotic protein AGAMOUS isoform X2 [Morus notabilis]
M.alba_G0002493	--	uncharacterized membrane protein At3g27390 [Morus notabilis]
M.alba_G0002559	Plant hormone signal transduction (ko04075)	scarecrow-like transcription factor PAT1 [Morus notabilis]
M.alba_G0002805	Ubiquinone and other terpenoid-quinone biosynthesis (ko00130)	tocopherol O-methyltransferase, chloroplastic [Morus notabilis]
M.alba_G0002815	--	uncharacterized protein LOC21402593 [Morus notabilis]
M.alba_G0002818	--	WEB family protein At5g16730, chloroplastic isoform X2 [Morus notabilis]
M.alba_G0003122	Flavonoid biosynthesis (ko00941)	UDP-glycosyltransferase 88A1 [Morus notabilis]
M.alba_G0003166	Protein export (ko03060)	sec-independent protein translocase protein TATB, chloroplastic [Morus notabilis]
M.alba_G0003311	--	ATP-dependent Clp protease ATP-binding subunit CLPT1, chloroplastic [Morus notabilis]
M.alba_G0003416	--	peptide methionine sulfoxide reductase A1 [Morus notabilis]
M.alba_G0003524	Phenylalanine, tyrosine and tryptophan biosynthesis (ko00400);; Biosynthesis of amino acids (ko01230)	arogenate dehydrogenase 1, chloroplastic isoform X1 [Morus notabilis]
M.alba_G0003548	--	protein MID1-COMPLEMENTING ACTIVITY 1 [Morus notabilis]
M.alba_G0003578	--	protein ESKIMO 1 isoform X2 [Morus notabilis]
M.alba_G0003581	--	omega-3 fatty acid desaturase, chloroplastic [Morus notabilis]
M.alba_G0003610	Plant-pathogen interaction (ko04626)	receptor-like protein EIX2 [Morus notabilis]
M.alba_G0003957	Pentose and glucuronate interconversions (ko00040)	probable pectate lyase 18 [Morus notabilis]
M.alba_G0004036	--	organelle RRM domain-containing protein 1, chloroplastic [Morus notabilis]
M.alba_G0004069	--	uncharacterized protein At2g27730, mitochondrial [Morus notabilis]
M.alba_G0004070	--	uncharacterized protein LOC21401346 [Morus notabilis]
M.alba_G0004109	--	ubiquitin carboxyl-terminal hydrolase 12 isoform X1 [Morus notabilis]
M.alba_G0004111	--	--
M.alba_G0004235	--	protein LNK2 isoform X1 [Morus notabilis]
M.alba_G0004331	--	sarcoplasmic reticulum histidine-rich calcium-binding protein [Morus notabilis]
M.alba_G0004343	--	expansin-A6 [Morus notabilis]
M.alba_G0004378	--	ribulose bisphosphate carboxylase/oxygenase activase 2, chloroplastic [Morus notabilis]
M.alba_G0004400	Arginine and proline metabolism (ko00330);; Biosynthesis of amino acids (ko01230)	delta-1-pyrroline-5-carboxylate synthase [Morus notabilis]
M.alba_G0004401	--	wall-associated receptor kinase-like 1 isoform X1 [Morus notabilis]
M.alba_G0004418	--	uncharacterized protein LOC21399973 [Morus notabilis]
M.alba_G0004436	Plant hormone signal transduction (ko04075)	probable serine/threonine-protein kinase BSK3 [Morus notabilis]
M.alba_G0004439	--	uncharacterized protein LOC21406395 [Morus notabilis]
M.alba_G0004470	--	protein NRT1/ PTR FAMILY 8.1 [Morus notabilis]
M.alba_G0004492	--	zonadhesin [Morus notabilis]
M.alba_G0004616	--	non-specific lipid-transfer protein 1 [Morus notabilis]
M.alba_G0004690	--	SH3 domain-containing protein 1 [Morus notabilis]
M.alba_G0004787	Glycerolipid metabolism (ko00561);; Glycerophospholipid metabolism (ko00564)	glycerol-3-phosphate acyltransferase, chloroplastic isoform X1 [Morus notabilis]
M.alba_G0004792	Phenylalanine, tyrosine and tryptophan biosynthesis (ko00400);; Biosynthesis of amino acids (ko01230)	probable inactive shikimate kinase like 2, chloroplastic [Morus notabilis]
M.alba_G0004869	Aminoacyl-tRNA biosynthesis (ko00970)	plant intracellular Ras-group-related LRR protein 5 [Morus notabilis]
M.alba_G0004927	Starch and sucrose metabolism (ko00500)	beta-amylase 3, chloroplastic [Morus notabilis]
M.alba_G0005000	--	homeobox-leucine zipper protein HAT4 [Morus notabilis]
M.alba_G0005056	--	uncharacterized protein LOC21398458 [Morus notabilis]
M.alba_G0005083	--	stellacyanin [Morus notabilis]
M.alba_G0005100	Plant-pathogen interaction (ko04626)	probable disease resistance protein At4g27220 [Morus notabilis]
M.alba_G0005166	Starch and sucrose metabolism (ko00500)	LOW QUALITY PROTEIN: endoglucanase 6 [Morus notabilis]
M.alba_G0005168	--	uncharacterized protein LOC21387406 [Morus notabilis]
M.alba_G0005258	--	DET1- and DDB1-associated protein 1 [Morus notabilis]
M.alba_G0005312	--	transcription factor GLABRA 3-like [Morus notabilis]
M.alba_G0005313	MAPK signaling pathway - plant (ko04016);; Plant hormone signal transduction (ko04075)	transcription factor GLABRA 3 [Morus notabilis]
M.alba_G0005321	Riboflavin metabolism (ko00740)	5-amino-6-(5-phospho-D-ribitylamino)uracil phosphatase, chloroplastic [Morus notabilis]
M.alba_G0005338	MAPK signaling pathway - plant (ko04016)	probable copper-transporting ATPase HMA5 [Morus notabilis]
M.alba_G0005361	--	--
M.alba_G0005366	Galactose metabolism (ko00052);; Amino sugar and nucleotide sugar metabolism (ko00520)	bifunctional UDP-glucose 4-epimerase and UDP-xylose 4-epimerase 1 [Morus notabilis]
M.alba_G0005494	Pentose and glucuronate interconversions (ko00040)	pectinesterase inhibitor 7 [Morus notabilis]
M.alba_G0005551	--	zinc finger protein ZAT1 [Morus notabilis]
M.alba_G0005852	Purine metabolism (ko00230);; Sulfur metabolism (ko00920)	adenylyl-sulfate kinase 3 [Morus notabilis]
M.alba_G0005906	--	subtilisin-like protease SBT1.7 [Morus notabilis]
M.alba_G0005940	Diterpenoid biosynthesis (ko00904)	probable 2-oxoglutarate-dependent dioxygenase At3g50210 [Morus notabilis]
M.alba_G0005960	--	uncharacterized acetyltransferase At3g50280 [Morus notabilis]
M.alba_G0005970	--	probable serine/threonine-protein kinase At1g01540 [Morus notabilis]
M.alba_G0005990	--	uncharacterized protein LOC21394339 [Morus notabilis]
M.alba_G0006059	--	truncated transcription factor CAULIFLOWER A isoform X1 [Morus notabilis]
M.alba_G0006131	--	RPW8-like protein 1 [Morus notabilis]
M.alba_G0006195	--	auxilin-like protein 1 [Morus notabilis]
M.alba_G0006223	Plant-pathogen interaction (ko04626)	putative U-box domain-containing protein 50 [Morus notabilis]
M.alba_G0006229	--	KH domain-containing protein HEN4 isoform X1 [Morus notabilis]
M.alba_G0006311	--	putative WEB family protein At1g65010, chloroplastic [Morus notabilis]
M.alba_G0006333	--	chaperone protein dnaJ A6, chloroplastic [Morus notabilis]
M.alba_G0006414	--	DNA ligase 1 [Morus notabilis]
M.alba_G0006454	--	uncharacterized protein LOC21402982 [Morus notabilis]
M.alba_G0006526	--	calvin cycle protein CP12-3, chloroplastic [Morus notabilis]
M.alba_G0006594	Plant hormone signal transduction (ko04075)	auxin-responsive protein SAUR32-like [Morus notabilis]
M.alba_G0006598	Galactose metabolism (ko00052);; Other glycan degradation (ko00511);; Glycosaminoglycan degradation (ko00531);; Sphingolipid metabolism (ko00600);; Glycosphingolipid biosynthesis - ganglio series (ko00604)	beta-galactosidase 10 isoform X1 [Morus notabilis]
M.alba_G0006600	--	NAC domain-containing protein 2 [Morus notabilis]
M.alba_G0006605	Plant-pathogen interaction (ko04626)	striated muscle preferentially expressed protein kinase [Morus notabilis]
M.alba_G0006694	--	monosaccharide-sensing protein 2 isoform X1 [Morus notabilis]
M.alba_G0006764	Glycerophospholipid metabolism (ko00564)	glycerophosphodiester phosphodiesterase GDPD1, chloroplastic isoform X2 [Morus notabilis]
M.alba_G0006816	--	uncharacterized protein LOC21384490 [Morus notabilis]
M.alba_G0006868	Fatty acid biosynthesis (ko00061);; Biotin metabolism (ko00780);; Fatty acid metabolism (ko01212)	3-oxoacyl-[acyl-carrier-protein] reductase 4 [Morus notabilis]
M.alba_G0006885	mRNA surveillance pathway (ko03015)	serine/threonine protein phosphatase 2A 57 kDa regulatory subunit B' theta isoform [Morus notabilis]
M.alba_G0006925	Pentose and glucuronate interconversions (ko00040)	probable pectate lyase 5 [Morus notabilis]
M.alba_G0006963	Nicotinate and nicotinamide metabolism (ko00760)	sufE-like protein 2, chloroplastic [Morus notabilis]
M.alba_G0006993	ABC transporters (ko02010)	ABC transporter B family member 26, chloroplastic isoform X1 [Morus notabilis]
M.alba_G0007037	--	uncharacterized protein LOC21410369 [Morus notabilis]
M.alba_G0007043	Endocytosis (ko04144)	DNA ligase 1 [Morus notabilis]
M.alba_G0007071	Starch and sucrose metabolism (ko00500)	probable alpha,alpha-trehalose-phosphate synthase [UDP-forming] 9 [Morus notabilis]
M.alba_G0007073	--	uncharacterized protein LOC21410415 isoform X1 [Morus notabilis]
M.alba_G0007135	--	putative beta-1,3-galactosyltransferase 19 [Morus notabilis]
M.alba_G0007150	--	protein PTST homolog 2, chloroplastic [Morus notabilis]
M.alba_G0007158	--	homeobox-leucine zipper protein HAT5 [Morus notabilis]
M.alba_G0007197	Ubiquitin mediated proteolysis (ko04120)	PH, RCC1 and FYVE domains-containing protein 1 [Morus notabilis]
M.alba_G0007224	Betalain biosynthesis (ko00965)	zinc-finger homeodomain protein 9 [Morus notabilis]
M.alba_G0007231	--	pentatricopeptide repeat-containing protein At2g02980, chloroplastic [Morus notabilis]
M.alba_G0007367	--	truncated transcription factor CAULIFLOWER A isoform X1 [Morus notabilis]
M.alba_G0007445	--	uncharacterized protein LOC21408524 [Morus notabilis]
M.alba_G0007617	--	CLAVATA3/ESR (CLE)-related protein 43 [Morus notabilis]
M.alba_G0007625	Phenylpropanoid biosynthesis (ko00940)	caffeoylshikimate esterase [Morus notabilis]
M.alba_G0007685	--	aluminum-activated malate transporter 4 isoform X1 [Morus notabilis]
M.alba_G0007784	--	non-specific lipid transfer protein GPI-anchored 2 [Morus notabilis]
M.alba_G0007795	MAPK signaling pathway - plant (ko04016);; Plant hormone signal transduction (ko04075);; Plant-pathogen interaction (ko04626)	LEAF RUST 10 DISEASE-RESISTANCE LOCUS RECEPTOR-LIKE PROTEIN KINASE-like 2.1 [Morus notabilis]
M.alba_G0007976	--	G-type lectin S-receptor-like serine/threonine-protein kinase At1g61490 [Morus notabilis]
M.alba_G0008040	--	probable boron transporter 2 [Morus notabilis]
M.alba_G0008130	--	--
M.alba_G0008166	--	uncharacterized protein LOC21388718 [Morus notabilis]
M.alba_G0008197	--	LOW QUALITY PROTEIN: uncharacterized protein LOC21390620 [Morus notabilis]
M.alba_G0008245	ABC transporters (ko02010)	protein SRG1 [Morus notabilis]
M.alba_G0008278	Phenylalanine, tyrosine and tryptophan biosynthesis (ko00400);; Biosynthesis of amino acids (ko01230)	zinc finger CCCH domain-containing protein 34 [Morus notabilis]
M.alba_G0008386	--	uncharacterized GPI-anchored protein At3g06035-like [Morus notabilis]
M.alba_G0008449	--	uncharacterized protein LOC21388894 [Morus notabilis]
M.alba_G0008473	--	protein NETWORKED 1A [Morus notabilis]
M.alba_G0008494	--	meiotic recombination protein DMC1 homolog [Morus notabilis]
M.alba_G0008498	--	putative calcium-transporting ATPase 13, plasma membrane-type [Morus notabilis]
M.alba_G0008615	--	phosphoenolpyruvate carboxylase kinase 1 [Morus notabilis]
M.alba_G0008652	--	uncharacterized protein LOC21392038 [Morus notabilis]
M.alba_G0008689	--	probable RNA helicase SDE3 [Morus notabilis]
M.alba_G0008774	--	uncharacterized protein LOC21404607 [Morus notabilis]
M.alba_G0008777	Protein processing in endoplasmic reticulum (ko04141)	probable aldo-keto reductase 2 [Morus notabilis]
M.alba_G0008828	--	uncharacterized protein LOC21404459 isoform X1 [Morus notabilis]
M.alba_G0008891	--	probable leucine-rich repeat receptor-like protein kinase At2g33170 [Morus notabilis]
M.alba_G0008953	--	probable folate-biopterin transporter 9, chloroplastic isoform X1 [Morus notabilis]
M.alba_G0009016	--	F-box/kelch-repeat protein At3g23880-like [Morus notabilis]
M.alba_G0009023	--	--
M.alba_G0009104	--	uncharacterized protein LOC21407430 [Morus notabilis]
M.alba_G0009232	--	MYB306 [Morus alba]
M.alba_G0009255	Glycerophospholipid metabolism (ko00564)	glycerol-3-phosphate dehydrogenase [NAD(+)] GPDHC1, cytosolic [Morus notabilis]
M.alba_G0009357	--	amino acid transporter AVT1A isoform X1 [Morus notabilis]
M.alba_G0009387	--	transcription factor bHLH106 [Morus notabilis]
M.alba_G0009567	--	zinc finger protein WIP2 [Morus notabilis]
M.alba_G0009627	--	protein DETOXIFICATION 42, partial [Morus notabilis]
M.alba_G0009743	Ubiquitin mediated proteolysis (ko04120)	E3 ubiquitin-protein ligase PUB22 [Morus notabilis]
M.alba_G0009865	--	probable purple acid phosphatase 20 [Morus notabilis]
M.alba_G0009871	Ubiquitin mediated proteolysis (ko04120)	uncharacterized protein LOC21398522 [Morus notabilis]
M.alba_G0009921	--	peroxiredoxin-2E, chloroplastic-like isoform X1 [Morus notabilis]
M.alba_G0010075	--	lysine decarboxylase [Morus alba]
M.alba_G0010179	--	exocyst complex component EXO70H1-like [Morus notabilis]
M.alba_G0010258	Plant-pathogen interaction (ko04626)	receptor-like protein EIX1 [Morus notabilis]
M.alba_G0010259	Plant-pathogen interaction (ko04626)	receptor-like protein EIX2 [Morus notabilis]
M.alba_G0010384	--	BOI-related E3 ubiquitin-protein ligase 1 [Morus notabilis]
M.alba_G0010491	Plant-pathogen interaction (ko04626)	probable receptor-like protein kinase At1g30570 [Morus notabilis]
M.alba_G0010522	--	G-type lectin S-receptor-like serine/threonine-protein kinase At1g11410 [Morus notabilis]
M.alba_G0010525	--	receptor-like serine/threonine-protein kinase SD1-7, partial [Morus notabilis]
M.alba_G0010558	--	heterogeneous nuclear ribonucleoprotein U-like protein 1 [Morus notabilis]
M.alba_G0010559	--	F-box protein SKIP27 [Morus notabilis]
M.alba_G0010607	--	uncharacterized protein LOC21395350 [Morus notabilis]
M.alba_G0010619	--	stem-specific protein TSJT1 [Morus notabilis]
M.alba_G0010653	Glyoxylate and dicarboxylate metabolism (ko00630)	L-type lectin-domain containing receptor kinase VII.1 [Morus notabilis]
M.alba_G0010789	--	CBL-interacting serine/threonine-protein kinase 12 isoform X2 [Morus notabilis]
M.alba_G0010916	Fatty acid biosynthesis (ko00061);; Biotin metabolism (ko00780);; Fatty acid metabolism (ko01212)	3-oxoacyl-[acyl-carrier-protein] synthase I, chloroplastic [Morus notabilis]
M.alba_G0010978	--	hypothetical protein L484_011427 [Morus notabilis]
M.alba_G0011073	Ubiquinone and other terpenoid-quinone biosynthesis (ko00130)	ubiquinone biosynthesis O-methyltransferase, mitochondrial-like [Morus notabilis]
M.alba_G0011095	Starch and sucrose metabolism (ko00500)	starch synthase 3, chloroplastic/amyloplastic [Morus notabilis]
M.alba_G0011148	--	uncharacterized protein LOC21408402 isoform X1 [Morus notabilis]
M.alba_G0011186	--	uncharacterized protein LOC21408454 [Morus notabilis]
M.alba_G0011208	--	DCC family protein At1g52590, chloroplastic isoform X1 [Morus notabilis]
M.alba_G0011252	--	root phototropism protein 3 [Morus notabilis]
M.alba_G0011295	--	uncharacterized protein LOC21408840 [Morus notabilis]
M.alba_G0011364	--	uncharacterized protein LOC21408912 [Morus notabilis]
M.alba_G0011369	--	ankyrin repeat-containing protein At5g02620 [Morus notabilis]
M.alba_G0011380	--	uncharacterized protein LOC21408929 [Morus notabilis]
M.alba_G0011398	--	uncharacterized protein LOC21408952 [Morus notabilis]
M.alba_G0011410	Glycolysis / Gluconeogenesis (ko00010);; Pentose phosphate pathway (ko00030);; Fructose and mannose metabolism (ko00051);; Galactose metabolism (ko00052);; Carbon metabolism (ko01200);; Biosynthesis of amino acids (ko01230);; RNA degradation (ko03018)	ATP-dependent 6-phosphofructokinase 3 [Morus notabilis]
M.alba_G0011446	--	IAA-amino acid hydrolase ILR1-like 4 [Morus notabilis]
M.alba_G0011479	RNA degradation (ko03018)	LOW QUALITY PROTEIN: NDR1/HIN1-like protein 13 [Morus notabilis]
M.alba_G0011489	Galactose metabolism (ko00052);; Starch and sucrose metabolism (ko00500)	beta-fructofuranosidase, insoluble isoenzyme CWINV1 [Morus notabilis]
M.alba_G0011502	--	probable phospholipid-transporting ATPase 4 isoform X1 [Morus notabilis]
M.alba_G0011557	Purine metabolism (ko00230)	probable GTP diphosphokinase RSH2, chloroplastic [Morus notabilis]
M.alba_G0011616	--	subtilisin-like protease SBT1.5 [Morus notabilis]
M.alba_G0011627	--	uncharacterized protein LOC112091220 [Morus notabilis]
M.alba_G0011633	Pentose and glucuronate interconversions (ko00040)	pectinesterase [Morus notabilis]
M.alba_G0011637	--	uncharacterized protein LOC21400969 [Morus notabilis]
M.alba_G0011720	--	uncharacterized protein LOC112091868 [Morus notabilis]
M.alba_G0011750	Plant-pathogen interaction (ko04626)	probable LRR receptor-like serine/threonine-protein kinase At1g53420 [Morus notabilis]
M.alba_G0011751	Plant-pathogen interaction (ko04626)	disease resistance RPP13-like protein 4 [Morus notabilis]
M.alba_G0011833	MAPK signaling pathway - plant (ko04016);; Plant-pathogen interaction (ko04626)	probable WRKY transcription factor 31 isoform X2 [Morus notabilis]
M.alba_G0011930	--	transcription factor bHLH153 isoform X1 [Morus notabilis]
M.alba_G0012010	--	hypothetical protein L484_008014 [Morus notabilis]
M.alba_G0012015	--	protein MARD1 [Morus notabilis]
M.alba_G0012017	--	E3 ubiquitin-protein ligase ATL4 [Morus notabilis]
M.alba_G0012018	--	uncharacterized protein LOC21391414 [Morus notabilis]
M.alba_G0012129	--	thioredoxin Y1, chloroplastic isoform X1 [Morus notabilis]
M.alba_G0012178	Diterpenoid biosynthesis (ko00904)	ent-kaurenoic acid oxidase 1 [Morus notabilis]
M.alba_G0012190	MAPK signaling pathway - plant (ko04016);; Plant hormone signal transduction (ko04075)	transcription factor bHLH91 [Morus notabilis]
M.alba_G0012300	--	protein DETOXIFICATION 54 [Morus notabilis]
M.alba_G0012370	--	uncharacterized protein LOC21391660 [Morus notabilis]
M.alba_G0012487	--	protein ACTIVITY OF BC1 COMPLEX KINASE 1, chloroplastic [Morus notabilis]
M.alba_G0012502	--	F-box protein AFR [Morus notabilis]
M.alba_G0012510	Glycine, serine and threonine metabolism (ko00260);; Lysine degradation (ko00310);; Peroxisome (ko04146)	probable sarcosine oxidase [Morus notabilis]
M.alba_G0012515	--	UDP-galactose/UDP-glucose transporter 7 isoform X1 [Morus notabilis]
M.alba_G0012650	Plant hormone signal transduction (ko04075)	uncharacterized protein LOC21408762 [Morus notabilis]
M.alba_G0012653	--	polyadenylate-binding protein RBP47C [Morus notabilis]
M.alba_G0012758	Plant hormone signal transduction (ko04075)	auxin-responsive protein IAA9 isoform X1 [Morus notabilis]
M.alba_G0012759	--	uncharacterized protein LOC21408224 [Morus notabilis]
M.alba_G0012761	Glycolysis / Gluconeogenesis (ko00010);; Citrate cycle (TCA cycle) (ko00020);; Pyruvate metabolism (ko00620);; Carbon fixation in photosynthetic organisms (ko00710);; Carbon metabolism (ko01200)	phosphoenolpyruvate carboxykinase (ATP) [Morus notabilis]
M.alba_G0012806	--	BTB/POZ domain-containing protein [Morus notabilis]
M.alba_G0012811	--	uncharacterized protein LOC21408163 [Morus notabilis]
M.alba_G0012973	Zeatin biosynthesis (ko00908)	7-deoxyloganetin glucosyltransferase [Morus notabilis]
M.alba_G0013010	--	uncharacterized protein LOC21397442 [Morus notabilis]
M.alba_G0013026	--	E3 ubiquitin-protein ligase ATL23 [Morus notabilis]
M.alba_G0013037	--	uncharacterized protein LOC21399093 [Morus notabilis]
M.alba_G0013038	--	GDSL esterase/lipase EXL3 [Morus notabilis]
M.alba_G0013057	--	uncharacterized protein LOC21404720 [Morus notabilis]
M.alba_G0013079	Glycolysis / Gluconeogenesis (ko00010);; Fructose and mannose metabolism (ko00051);; Galactose metabolism (ko00052);; Starch and sucrose metabolism (ko00500);; Amino sugar and nucleotide sugar metabolism (ko00520);; Carbon metabolism (ko01200)	hexokinase-2, chloroplastic isoform X1 [Morus notabilis]
M.alba_G0013090	--	cytokinin riboside 5'-monophosphate phosphoribohydrolase LOG1 [Morus notabilis]
M.alba_G0013099	--	B-box zinc finger protein 21 [Morus notabilis]
M.alba_G0013193	--	uncharacterized protein LOC21392365 [Morus notabilis]
M.alba_G0013201	Plant hormone signal transduction (ko04075)	probable LRR receptor-like serine/threonine-protein kinase At2g16250 [Morus notabilis]
M.alba_G0013305	Amino sugar and nucleotide sugar metabolism (ko00520)	acidic mammalian chitinase [Morus notabilis]
M.alba_G0013340	--	queuine tRNA-ribosyltransferase catalytic subunit 1 [Morus notabilis]
M.alba_G0013348	--	RING-H2 finger protein ATL54, partial [Morus notabilis]
M.alba_G0013366	Plant-pathogen interaction (ko04626)	probable calcium-binding protein CML16 [Morus notabilis]
M.alba_G0013378	Starch and sucrose metabolism (ko00500)	Peroxisomal multifunctional enzyme A [Morus notabilis]
M.alba_G0013570	--	calcineurin B-like protein 10 isoform X1 [Morus notabilis]
M.alba_G0013573	--	uncharacterized protein ycf36 [Morus notabilis]
M.alba_G0013587	Galactose metabolism (ko00052);; Starch and sucrose metabolism (ko00500)	beta-fructofuranosidase, insoluble isoenzyme CWINV1 [Morus notabilis]
M.alba_G0013656	--	uncharacterized protein LOC21401587 [Morus notabilis]
M.alba_G0013672	Plant hormone signal transduction (ko04075)	LOW QUALITY PROTEIN: histidine kinase 5 [Morus notabilis]
M.alba_G0013712	--	NAC domain-containing protein 2 [Morus notabilis]
M.alba_G0013932	--	AT-hook motif nuclear-localized protein 25 [Morus notabilis]
M.alba_G0013963	Peroxisome (ko04146)	peroxisomal nicotinamide adenine dinucleotide carrier [Morus notabilis]
M.alba_G0013996	--	uncharacterized protein LOC21395006 [Morus notabilis]
M.alba_G0014040	--	glucomannan 4-beta-mannosyltransferase 2 [Morus notabilis]
M.alba_G0014101	--	protein BIC2 [Morus notabilis]
M.alba_G0014160	--	uncharacterized protein LOC21399360 [Morus notabilis]
M.alba_G0014199	--	putative axial regulator YABBY 2 isoform X1 [Morus notabilis]
M.alba_G0014293	--	F-box/kelch-repeat protein At5g26960 [Morus notabilis]
M.alba_G0014360	--	--
M.alba_G0014631	--	putative F-box protein PP2-B15 [Morus alba]
M.alba_G0014680	--	--
M.alba_G0014703	--	solute carrier family 40 member 3, chloroplastic [Morus notabilis]
M.alba_G0014726	--	peptide chain release factor PrfB2, chloroplastic [Morus notabilis]
M.alba_G0014815	--	CBS domain-containing protein CBSX3, mitochondrial [Morus notabilis]
M.alba_G0014864	--	uncharacterized protein LOC21393967 isoform X1 [Morus notabilis]
M.alba_G0014899	MAPK signaling pathway - plant (ko04016);; Plant-pathogen interaction (ko04626)	probable WRKY transcription factor 26 [Morus notabilis]
M.alba_G0014961	Alanine, aspartate and glutamate metabolism (ko00250);; Biosynthesis of amino acids (ko01230)	asparagine synthetase [Morus alba var. multicaulis]
M.alba_G0015042	--	hypothetical protein L484_022081 [Morus notabilis]
M.alba_G0015049	Tyrosine metabolism (ko00350);; Phenylalanine metabolism (ko00360);; Tryptophan metabolism (ko00380);; Isoquinoline alkaloid biosynthesis (ko00950);; Betalain biosynthesis (ko00965)	uncharacterized protein LOC21389490 [Morus notabilis]
M.alba_G0015115	Protein processing in endoplasmic reticulum (ko04141)	ubiquitin fusion degradation protein 1 homolog isoform X1 [Morus notabilis]
M.alba_G0015163	--	uncharacterized protein LOC21407911 [Morus notabilis]
M.alba_G0015199	--	uncharacterized protein LOC21394130 [Morus notabilis]
M.alba_G0015218	Plant-pathogen interaction (ko04626)	probable receptor-like protein kinase At5g59700 isoform X1 [Morus notabilis]
M.alba_G0015275	--	vicilin-like seed storage protein At2g28490 [Morus notabilis]
M.alba_G0015335	Plant hormone signal transduction (ko04075)	auxin response factor 18 [Morus notabilis]
M.alba_G0015342	--	cytokinin riboside 5'-monophosphate phosphoribohydrolase LOG1 [Morus notabilis]
M.alba_G0015366	--	ABC transporter G family member 28 [Morus notabilis]
M.alba_G0015410	--	vacuolar iron transporter homolog 4 [Morus notabilis]
M.alba_G0015415	--	sodium/hydrogen exchanger 1 [Morus notabilis]
M.alba_G0015517	--	putative calcium-transporting ATPase 13, plasma membrane-type [Morus notabilis]
M.alba_G0015525	Plant-pathogen interaction (ko04626)	transcription factor UNE12-like isoform X1 [Morus notabilis]
M.alba_G0015594	--	--
M.alba_G0015717	Fatty acid biosynthesis (ko00061);; Pyruvate metabolism (ko00620);; Propanoate metabolism (ko00640);; Carbon metabolism (ko01200);; Fatty acid metabolism (ko01212)	biotin carboxyl carrier protein of acetyl-CoA carboxylase, chloroplastic [Morus notabilis]
M.alba_G0015787	--	E3 ubiquitin ligase BIG BROTHER isoform X1 [Morus notabilis]
M.alba_G0015793	--	zinc finger protein WIP5 [Morus notabilis]
M.alba_G0015812	Phenylpropanoid biosynthesis (ko00940)	UDP-glycosyltransferase 92A1 isoform X1 [Morus notabilis]
M.alba_G0015826	Cyanoamino acid metabolism (ko00460);; Starch and sucrose metabolism (ko00500);; Phenylpropanoid biosynthesis (ko00940)	beta-glucosidase 12-like [Morus notabilis]
M.alba_G0015841	Fatty acid biosynthesis (ko00061);; Biotin metabolism (ko00780);; Fatty acid metabolism (ko01212)	enoyl-[acyl-carrier-protein] reductase [NADH], chloroplastic [Morus notabilis]
M.alba_G0015846	--	putative E3 ubiquitin-protein ligase LIN-1 [Morus notabilis]
M.alba_G0015856	Plant-pathogen interaction (ko04626)	serine/threonine-protein kinase-like protein At5g23170, partial [Morus notabilis]
M.alba_G0015883	Spliceosome (ko03040);; Protein processing in endoplasmic reticulum (ko04141);; Endocytosis (ko04144)	stromal 70 kDa heat shock-related protein, chloroplastic [Morus notabilis]
M.alba_G0015948	Amino sugar and nucleotide sugar metabolism (ko00520);; MAPK signaling pathway - plant (ko04016)	chitinase 10 [Morus notabilis]
M.alba_G0015951	--	uncharacterized protein LOC21397047 isoform X3 [Morus notabilis]
M.alba_G0015959	--	uncharacterized protein LOC21397039 [Morus notabilis]
M.alba_G0015984	--	boron transporter 1 [Morus notabilis]
M.alba_G0016024	--	ATP-dependent Clp protease proteolytic subunit 5, chloroplastic [Morus notabilis]
M.alba_G0016039	--	bromodomain and WD repeat-containing protein 3 [Morus notabilis]
M.alba_G0016058	--	uncharacterized protein LOC21383919 [Morus notabilis]
M.alba_G0016187	Homologous recombination (ko03440)	thaumatin-like protein 1b [Morus notabilis]
M.alba_G0016217	--	uncharacterized protein LOC21407731 [Morus notabilis]
M.alba_G0016248	--	outer envelope membrane protein 7 [Morus notabilis]
M.alba_G0016274	--	fatty-acid-binding protein 1 [Morus notabilis]
M.alba_G0016313	--	serine/threonine-protein kinase Nek2 isoform X1 [Morus notabilis]
M.alba_G0016339	--	protein LONGIFOLIA 1 [Morus notabilis]
M.alba_G0016376	--	probable myosin-binding protein 4 [Morus notabilis]
M.alba_G0016411	--	actin-depolymerizing factor [Morus notabilis]
M.alba_G0016413	--	protein root UVB sensitive 2, chloroplastic isoform X1 [Morus notabilis]
M.alba_G0016527	Plant hormone signal transduction (ko04075)	transcription factor PIF1 [Morus notabilis]
M.alba_G0016605	--	uncharacterized protein LOC21390422 [Morus notabilis]
M.alba_G0016616	--	Serine/threonine-protein kinase MHK [Morus notabilis]
M.alba_G0016622	Starch and sucrose metabolism (ko00500)	probable glucan endo-1,3-beta-glucosidase A6 [Morus notabilis]
M.alba_G0016649	--	fimbrin-2 [Morus notabilis]
M.alba_G0016712	--	protein THYLAKOID ASSEMBLY 8-like, chloroplastic [Morus notabilis]
M.alba_G0016763	--	protein ROOT HAIR SPECIFIC 17 [Morus notabilis]
M.alba_G0016783	--	NAC domain-containing protein 22 [Morus notabilis]
M.alba_G0016827	--	monooxygenase 2-like [Morus notabilis]
M.alba_G0016950	--	uncharacterized protein P8A3.02c [Morus notabilis]
M.alba_G0016962	--	probable E3 ubiquitin-protein ligase BAH1-like 1 [Morus notabilis]
M.alba_G0016963	--	universal stress protein PHOS34 [Morus notabilis]
M.alba_G0016992	Arachidonic acid metabolism (ko00590);; Peroxisome (ko04146)	uncharacterized protein LOC21394384 [Morus notabilis]
M.alba_G0017265	--	--
M.alba_G0017276	Phenylpropanoid biosynthesis (ko00940)	UDP-glucose flavonoid 3-O-glucosyltransferase 7 [Morus notabilis]
M.alba_G0017286	--	uncharacterized protein LOC21392111 [Morus notabilis]
M.alba_G0017565	Fatty acid biosynthesis (ko00061);; Biotin metabolism (ko00780);; Fatty acid metabolism (ko01212)	uncharacterized protein LOC21406870 [Morus notabilis]
M.alba_G0017571	--	vacuolar iron transporter homolog 2 [Morus notabilis]
M.alba_G0017652	--	uncharacterized protein LOC21399737 [Morus notabilis]
M.alba_G0017712	--	pumilio homolog 12 isoform X1 [Morus notabilis]
M.alba_G0017720	RNA degradation (ko03018)	chaperonin 60 subunit beta 2, chloroplastic [Morus notabilis]
M.alba_G0017775	--	beta-amyrin 28-oxidase [Morus notabilis]
M.alba_G0017921	--	probable inactive purple acid phosphatase 27 isoform X1 [Morus notabilis]
M.alba_G0017923	Plant hormone signal transduction (ko04075)	scarecrow-like protein 3 [Morus notabilis]
M.alba_G0018019	Porphyrin and chlorophyll metabolism (ko00860)	glutamate-1-semialdehyde 2,1-aminomutase 2, chloroplastic [Morus notabilis]
M.alba_G0018035	--	HVA22-like protein e [Morus notabilis]
M.alba_G0018050	Plant-pathogen interaction (ko04626)	CBS domain-containing protein CBSCBSPB1 [Morus notabilis]
M.alba_G0018276	--	uncharacterized protein LOC21398134 [Morus notabilis]
M.alba_G0018319	--	LIM domain-containing protein WLIM1 [Morus notabilis]
M.alba_G0018348	Plant-pathogen interaction (ko04626)	transcription factor bHLH79 [Morus notabilis]
M.alba_G0018372	Fructose and mannose metabolism (ko00051);; Amino sugar and nucleotide sugar metabolism (ko00520)	mannose-1-phosphate guanyltransferase alpha [Morus notabilis]
M.alba_G0018495	--	uncharacterized protein LOC21391933 [Morus notabilis]
M.alba_G0018556	Ribosome biogenesis in eukaryotes (ko03008)	phosphatidylinositol 4-kinase gamma 5 isoform X1 [Morus notabilis]
M.alba_G0018724	--	--
M.alba_G0018741	Galactose metabolism (ko00052);; Glycerolipid metabolism (ko00561);; Sphingolipid metabolism (ko00600);; Glycosphingolipid biosynthesis - globo and isoglobo series (ko00603)	alpha-galactosidase [Morus notabilis]
M.alba_G0018816	--	uncharacterized protein LOC21396458 isoform X1 [Morus notabilis]
M.alba_G0018878	--	cytochrome P450 CYP736A12 [Morus notabilis]
M.alba_G0018905	--	squamosa promoter-binding-like protein 12 isoform X1 [Morus notabilis]
M.alba_G0018939	Ubiquinone and other terpenoid-quinone biosynthesis (ko00130)	alternative NAD(P)H-ubiquinone oxidoreductase C1, chloroplastic/mitochondrial [Morus notabilis]
M.alba_G0019128	Folate biosynthesis (ko00790)	D-amino-acid transaminase, chloroplastic isoform X1 [Morus notabilis]
M.alba_G0019187	--	peptide-N4-(N-acetyl-beta-glucosaminyl)asparagine amidase A [Morus notabilis]
M.alba_G0019224	MAPK signaling pathway - plant (ko04016);; Plant hormone signal transduction (ko04075);; Plant-pathogen interaction (ko04626)	probable LRR receptor-like serine/threonine-protein kinase At1g53440 [Morus notabilis]
M.alba_G0019227	--	protein trichome birefringence-like 41 [Morus notabilis]
M.alba_G0019287	--	putative callose synthase 8 [Morus notabilis]
M.alba_G0019295	--	cytochrome P450 CYP72A219 isoform X1 [Morus notabilis]
M.alba_G0019435	--	probable xyloglucan endotransglucosylase/hydrolase protein B [Morus notabilis]
M.alba_G0019482	Brassinosteroid biosynthesis (ko00905)	cytochrome P450 734A1 [Morus notabilis]
M.alba_G0019568	--	peptidyl-prolyl cis-trans isomerase CYP18-1 [Morus notabilis]
M.alba_G0019615	Plant-pathogen interaction (ko04626)	pathogenesis-related genes transcriptional activator PTI6 [Morus notabilis]
M.alba_G0019640	--	DEAD-box ATP-dependent RNA helicase 31 [Morus notabilis]
M.alba_G0019686	--	dof zinc finger protein DOF2.5 isoform X2 [Morus notabilis]
M.alba_G0019710	Plant hormone signal transduction (ko04075)	auxin-responsive protein SAUR32 [Morus notabilis]
M.alba_G0019724	Ether lipid metabolism (ko00565)	uncharacterized protein At5g08430 isoform X1 [Morus notabilis]
M.alba_G0019726	--	uncharacterized protein LOC21406182 [Morus notabilis]
M.alba_G0019833	--	protein trichome birefringence-like 16 [Morus notabilis]
M.alba_G0019934	--	heat stress transcription factor A-2 [Morus notabilis]
M.alba_G0020200	Plant-pathogen interaction (ko04626)	putative disease resistance protein At1g50180 [Morus notabilis]
M.alba_G0020215	--	probable plastid-lipid-associated protein 11, chloroplastic [Morus notabilis]
M.alba_G0020261	--	ethylene-responsive transcription factor 13 [Morus notabilis]
M.alba_G0020274	Ubiquitin mediated proteolysis (ko04120)	F-box protein SKP2B [Morus notabilis]
Morus_alba_newGene_10784	--	uncharacterized protein LOC21391846 [Morus notabilis]
Morus_alba_newGene_10877	Plant hormone signal transduction (ko04075)	hypothetical protein L484_027417 [Morus notabilis]
Morus_alba_newGene_1088	--	uncharacterized protein LOC21389580 isoform X1 [Morus notabilis]
Morus_alba_newGene_11075	--	--
Morus_alba_newGene_11113	--	G-type lectin S-receptor-like serine/threonine-protein kinase At1g11410 isoform X2 [Morus notabilis]
Morus_alba_newGene_11346	--	--
Morus_alba_newGene_11825	--	hypothetical protein L484_008712 [Morus notabilis]
Morus_alba_newGene_11988	--	vacuolar Na+/H+ antiporter [Morus alba]
Morus_alba_newGene_12089	--	--
Morus_alba_newGene_12628	Plant-pathogen interaction (ko04626)	hypothetical protein E1A91_A11G078500v1 [Gossypium mustelinum]
Morus_alba_newGene_12999	--	--
Morus_alba_newGene_13040	--	--
Morus_alba_newGene_13195	DNA replication (ko03030);; Base excision repair (ko03410);; Nucleotide excision repair (ko03420);; Homologous recombination (ko03440)	DNA polymerase I B, chloroplastic/mitochondrial [Morus notabilis]
Morus_alba_newGene_13282	--	glycosyltransferase family protein 64 protein C5 [Morus notabilis]
Morus_alba_newGene_13395	Pyrimidine metabolism (ko00240)	CTP synthase [Morus notabilis]
Morus_alba_newGene_13526	--	--
Morus_alba_newGene_13554	Glutathione metabolism (ko00480)	probable glutathione S-transferase [Morus notabilis]
Morus_alba_newGene_13555	Glutathione metabolism (ko00480)	probable glutathione S-transferase [Morus notabilis]
Morus_alba_newGene_13577	--	cytochrome P450 71A1, partial [Morus notabilis]
Morus_alba_newGene_13621	--	--
Morus_alba_newGene_1369	--	hypothetical protein L484_014669 [Morus notabilis]
Morus_alba_newGene_13889	--	methanol O-anthraniloyltransferase [Morus notabilis]
Morus_alba_newGene_13989	--	ankyrin repeat domain-containing protein 6 [Morus notabilis]
Morus_alba_newGene_14064	Cyanoamino acid metabolism (ko00460);; Starch and sucrose metabolism (ko00500);; Phenylpropanoid biosynthesis (ko00940)	putative beta-glucosidase 41 [Morus notabilis]
Morus_alba_newGene_1538	--	hypothetical protein L484_018721 [Morus notabilis]
Morus_alba_newGene_1566	--	uncharacterized protein LOC112091144 [Morus notabilis]
Morus_alba_newGene_1577	--	--
Morus_alba_newGene_1600	Plant-pathogen interaction (ko04626)	TMV resistance protein N [Morus notabilis]
Morus_alba_newGene_1698	Plant-pathogen interaction (ko04626)	disease resistance-like protein DSC1 isoform X1 [Morus notabilis]
Morus_alba_newGene_1905	--	--
Morus_alba_newGene_2163	--	--
Morus_alba_newGene_2192	--	probable RNA helicase SDE3 [Morus notabilis]
Morus_alba_newGene_2254	--	hypothetical protein L484_015608 [Morus notabilis]
Morus_alba_newGene_235	--	subtilisin-like protease SBT1.7 [Morus notabilis]
Morus_alba_newGene_2668	--	--
Morus_alba_newGene_2923	--	Microtubule-associated protein 70-2 [Morus notabilis]
Morus_alba_newGene_3433	--	Big-1 (bacterial Ig-like domain 1) domain containing protein [Trema orientale]
Morus_alba_newGene_3437	--	--
Morus_alba_newGene_3510	--	stomatal closure-related actin-binding protein 3 [Morus notabilis]
Morus_alba_newGene_377	--	aminopeptidase M1 [Morus notabilis]
Morus_alba_newGene_3781	--	--
Morus_alba_newGene_3830	--	Aldo/keto reductase [Trema orientale]
Morus_alba_newGene_390	Ribosome biogenesis in eukaryotes (ko03008);; RNA degradation (ko03018)	5'-3' exoribonuclease 2 [Morus notabilis]
Morus_alba_newGene_3908	Glutathione metabolism (ko00480)	uncharacterized protein LOC112092581 [Morus notabilis]
Morus_alba_newGene_4159	--	hypothetical protein PanWU01x14_217940, partial [Parasponia andersonii]
Morus_alba_newGene_4416	Folate biosynthesis (ko00790)	mitochondrial amidoxime reducing component 2 [Morus notabilis]
Morus_alba_newGene_4644	--	G-type lectin S-receptor-like serine/threonine-protein kinase At1g61490 [Morus notabilis]
Morus_alba_newGene_5246	--	cyclin-A2-3 isoform X1 [Morus notabilis]
Morus_alba_newGene_5449	--	hypothetical protein L484_005048 [Morus notabilis]
Morus_alba_newGene_5500	--	Putative calcium-transporting ATPase 13, plasma membrane-type [Morus notabilis]
Morus_alba_newGene_5595	Amino sugar and nucleotide sugar metabolism (ko00520)	endochitinase EP3 [Morus notabilis]
Morus_alba_newGene_5723	Phenylpropanoid biosynthesis (ko00940)	peroxidase 12 [Morus notabilis]
Morus_alba_newGene_5767	--	hypothetical protein DKX38_008236 [Salix brachista]
Morus_alba_newGene_5778	Pentose and glucuronate interconversions (ko00040)	putative oxidoreductase [Morus notabilis]
Morus_alba_newGene_6434	--	--
Morus_alba_newGene_6531	--	Peptidase M1, alanine aminopeptidase/leukotriene A4 hydrolase [Trema orientale]
Morus_alba_newGene_6604	--	uncharacterized protein LOC112092659 [Morus notabilis]
Morus_alba_newGene_6681	Peroxisome (ko04146)	superoxide dismutase [Cu-Zn], chloroplastic [Morus notabilis]
Morus_alba_newGene_7357	RNA transport (ko03013)	uncharacterized protein LOC21404278 [Morus notabilis]
Morus_alba_newGene_770	--	G-type lectin S-receptor-like serine/threonine-protein kinase At4g27290 [Morus notabilis]
Morus_alba_newGene_7735	Plant-pathogen interaction (ko04626)	putative disease resistance protein At1g50180 [Morus notabilis]
Morus_alba_newGene_7930	--	--
Morus_alba_newGene_7969	--	--
Morus_alba_newGene_8007	--	hypothetical protein L484_015921 [Morus notabilis]
Morus_alba_newGene_8047	Flavone and flavonol biosynthesis (ko00944)	UDP-rhamnose:anthocyanidin-3-glucoside rhamnosyltransferase [Morus alba]
Morus_alba_newGene_8106	Pantothenate and CoA biosynthesis (ko00770)	uncharacterized protein At2g17340 [Morus notabilis]
Morus_alba_newGene_8187	--	hypothetical protein GOBAR_AA00016 [Gossypium barbadense]
Morus_alba_newGene_8449	--	O-acyltransferase WSD1 [Morus notabilis]
Morus_alba_newGene_8536	--	hypothetical protein L484_018565 [Morus notabilis]
Morus_alba_newGene_8828	Spliceosome (ko03040)	putative disease resistance protein At3g14460 [Morus notabilis]
Morus_alba_newGene_9103	--	Mitogen-activated protein kinase kinase kinase [Parasponia andersonii]
Morus_alba_newGene_9165	--	--
Morus_alba_newGene_9232	--	uncharacterized protein LOC21387315 isoform X2 [Morus notabilis]
Morus_alba_newGene_9309	--	--
Morus_alba_newGene_938	--	uncharacterized protein LOC21395411 [Morus notabilis]
Morus_alba_newGene_943	--	--
Morus_alba_newGene_9548	--	--
Morus_alba_newGene_9834	--	trafficking protein particle complex subunit 2 [Morus notabilis]

## Sheet: Sheet1
#ID	HS1	HS2	HS3	HS4F	HS4L	YS1	YS2	YS3	YS4F	YS4L
M.alba_G0000491	1.43212	1.0355	121.282	338.362	2043	4.70062	0.308411	3.31067	6.32817	1.12188
Morus_alba_newGene_1506	1.26833	0.697022	54.3429	110.521	653.927	7.51755	0.222299	6.09768	1.50698	0.890429
M.alba_G0017038	3.70336	9.86427	8.56752	12.9715	182.797	9.20673	2.59245	2.44921	0.263179	7.66655
M.alba_G0016137	0.305265	8.33492	14.715	156.825	116.131	4.4617	0.395471	4.35333	17.9037	2.52829
Morus_alba_newGene_8923	0.70885	86.7435	198.563	110.417	925.864	13.4436	3.0895	4.90877	0.693536	73.3456
M.alba_G0020285	0.0757673	10.2494	0.632231	2.40637	608.64	1.03222	0.372576	0.076066	0.0467507	2.206
M.alba_G0005943	69.0746	23.8706	18.4742	0.267644	0.5251	33.7731	68.7624	8.2561	0.564273	23.7905
M.alba_G0011883	65.3824	7.62064	1.93803	6.68895	0.307407	26.9256	96.5121	5.41617	1.50507	10.4043
Morus_alba_newGene_5616	0	0.375746	0.443256	0.169849	30.5948	0.119442	0.0535527	0.0760703	2.05667	0.0987477
M.alba_G0018172	6.35616	8.22984	2.15306	0.130134	0.238407	2.91405	23.6587	7.67466	0.978009	14.034
M.alba_G0004534	13.9742	106.225	115.544	180.3	1188.23	77.6563	18.7085	37.7042	83.6757	38.1954
M.alba_G0009705	53.096	67.8589	2.26845	0.286874	1.4084	30.832	213.956	24.4867	1.12138	130.921
M.alba_G0005377	1.54565	17.1827	4.42489	16.5132	84.687	8.64941	1.16421	1.46187	5.09243	9.02854
M.alba_G0018911	0.0143087	1.88541	0.167881	2.63307	53.86	0.697814	0.585263	0.773276	0.839401	0.204586
M.alba_G0016247	0.0894887	0.343164	4.35862	10.8145	6.34517	1.0508	0.0470907	2.08183	1.27439	0.275952
M.alba_G0004679	15.3209	22.6269	0.892862	3.32142	0.847352	5.87762	46.3568	1.82112	0.975822	32.5991
M.alba_G0009323	1.11435	25.6703	4.49976	59.7093	166.253	3.61385	4.35671	9.53096	1.87154	7.06727
M.alba_G0008538	1.58177	0.814912	24.7981	3.41183	81.1591	5.33552	0.190541	1.30306	0.717966	1.10367
M.alba_G0003948	0	0.577186	0.248311	0	22.1766	0.817987	0.071497	1.21608	10.0911	0.0822473
Morus_alba_newGene_8437	2.42996	10.8407	3.69117	47.3954	19.221	0.40214	1.59383	0.713161	3.31282	1.71665
M.alba_G0017179	26.8514	15.1709	642.447	3098.46	246.076	92.1756	32.7753	134.913	332.224	18.15
M.alba_G0000903	3.53846	105.349	115.384	667.675	381.958	15.4497	14.82	26.4853	206.201	63.9006
Morus_alba_newGene_8925	0	32.1257	38.6397	70.0002	298.334	1.88207	0.923936	0.35898	0.100446	6.92223
M.alba_G0016192	11.4844	71.8311	48.243	35.8963	112.297	45.8837	12.9876	16.3111	1960.04	12.621
M.alba_G0011594	0.213799	30.9829	8.60215	5.22054	55.2973	0.727371	0.583467	1.15771	0.0486597	2.75029
M.alba_G0015111	33.7415	12.7188	1.84594	0.522268	0.107868	18.4212	27.8648	0.0442957	0.0151923	7.60261
M.alba_G0015324	11.1566	4.79206	17.0591	0.164363	1.21429	22.9747	85.251	58.0356	1.81653	45.8682
M.alba_G0005725	102.591	93.2367	24.4209	1.02763	2.08328	39.1929	125.031	63.6617	5.23728	131.661
M.alba_G0012769	33.5582	101.101	83.0759	363.976	349.68	132.875	16.1518	5.11155	2.14671	31.8264
M.alba_G0004514	2.48942	3.63151	6.72103	16.0284	754.057	37.2197	0.660172	0.675289	0.871945	29.8424
Morus_alba_newGene_1538	1.73644	1.00315	1.18749	0.373536	50.7682	0.486145	0.128968	0.087084	0.0715973	0.94499
Morus_alba_newGene_8784	1.26338	2.0446	8.65762	12.028	10.6705	1.47313	1.11371	3.2918	1.81091	0.886055
M.alba_G0001831	0.0532983	0.696312	6.50355	29.4867	8.68208	0.197976	0.183814	0.543452	9.93346	0.347016
M.alba_G0008600	0.520586	1.03412	2.04478	10.5945	59.316	1.51918	0.246795	0.267836	4.08522	3.92055
M.alba_G0008568	0.643708	62.37	2.97893	0.388495	7.46128	7.40405	26.9265	19.5239	2.39193	62.4106
M.alba_G0005683	2.79235	4.75827	3.70884	1.58866	138.831	0.877915	1.94967	0.813104	0.765402	2.23854
M.alba_G0018150	0.12201	47.1651	22.8696	36.1493	314.532	3.61568	0.877088	0.17938	0.055205	8.69077
M.alba_G0011288	2.6581	24.9631	27.1726	28.3661	186.302	0.489611	3.33224	4.33097	10.5277	19.4541
M.alba_G0006875	15.4203	102.146	109.799	250.755	441.487	36.222	32.226	27.4861	71.3286	50.6088
M.alba_G0009070	8.50742	45.0558	9.95421	6.94697	2.93303	106.56	281.594	111.634	17.7923	194.931
M.alba_G0016379	0.6656	16.6981	2.62754	16.3299	34.6959	3.77318	1.0204	6.81723	3.45741	1.28391
M.alba_G0007160	1.06587	8.71382	9.73742	11.2981	26.5831	0.423129	1.05006	1.52901	3.1076	2.28815
M.alba_G0010740	1.65685	21.914	1.52862	1.01661	19.9346	0.136205	1.47657	0.428803	0	1.2481
M.alba_G0005376	2.59912	7.48387	34.3382	18.8252	21.4645	14.9615	3.41956	12.7831	1.10447	1.63393
M.alba_G0005813	9.65268	39.7687	55.4749	36.5088	152.827	41.4448	13.5162	127.19	4.28133	27.2935
M.alba_G0019657	2.87283	9.73946	11.0098	7.68597	60.4335	8.03569	0.933793	4.48643	2.20905	6.58509
M.alba_G0011709	50.9189	46.132	65.8321	12.1602	5.07381	17.9706	108.942	25.505	1.30875	78.8007
M.alba_G0010099	0.012238	6.24984	1.56349	3.58916	28.0148	0.170962	0.880967	0.607379	33.5221	2.59522
M.alba_G0016670	6.91518	3.93267	10.0116	1.29354	1.70212	21.7341	67.9766	41.8399	0.08719	20.2964
